# Supplementary material for: Molecular Insights Into Canine Hepatocellular Carcinoma: A Cross‐Species Transcriptomic Comparison With Human HCC
Source: Mol Carcinog. 2026 Feb 10;65(4):523–36. doi: 10.1002/mc.70092 (PMC12973160; doi:10.1002/mc.70092)
Supplement: Supplementary file 2 — Figure S2: Reads mapped from each individual sample to chromosomes 1 and 9 in dog HCC RNA‐Seq data. Figure S3: Assessment of similarities in differentially expressed genes (DEGs) among different modules identified from the protein‐protein interaction (PPI) network of canine HCC. Figure S4: Identification of differentially expressed genes (DEGs) from human HCC RNA‐Seq data (GEO dataset: GSE183250; HCC tissue: n = 18, tumor‐adjacent healthy liver tissue: n = 18). Figure S5: Cross‐species similarities in gene expression profiles. Figure S6: Survival analysis of six upregulated differentially expressed genes common to canine and human HCC using the KM plotter online database. Figure S7: Survival analysis of six upregulated differentially expressed genes common to canine and human HCC using the ENCORI online database. Figure S8: Survival analysis of 15 downregulated differentially expressed genes common to canine and human HCC using the KM plotter online database. Figure S9: Survival analysis of 15 downregulated differentially expressed genes common to canine and human HCC using the ENCORI online database. Figure S10: Expression analysis for key candidate genes in canine and human HCC using GEPIA2 online database. Table S1: Overview of samples included in the study. Table S2: Sample‐wise description of total reads, mapped and unmapped reads and their percentage in canine HCC RNA‐Seq data. Table S3: Identification of differentially expressed genes (DEGs) in canine HCC. Table S4: A list of novel genes identified in canine HCC RNA‐Seq data. Table S5: Chromosomal distribution of upregulated and downregulated differentially expressed genes (DEGs) in canine HCC. Table S6: A list of all GO terms identified from the upregulated and downregulated differentially expressed genes (DEGs) in canine HCC using DAVID bioinformatics. Table S7: A list of all KEGG pathways identified from the upregulated and downregulated differentially expressed genes (DEGs) in canine HCC using DAVID bioin [file MC-65-523-s002.xlsx]

## Sheet: Table S1
Table S1. Overview of samples included in the study.
Number	Age	Diagnosis	Sex	Spayed/	Tumor pattern	Breed
				Neutered
NL-1	-	Healthy	-	-	-	Beagle
NL-2	-	Healthy	-	-	-	Beagle
NL-3	-	Healthy	-	-	-	Beagle
NL-4	-	Healthy	-	-	-	Beagle
NL-5	-	Healthy	-	-	-	Beagle
NL-6	-	Healthy	-	-	-	Beagle
P1	11 Y 7 M	HCC	F	Yes	Nodular	Shiba Inu
P2	11 Y 10 M	HCC	F	Yes	Nodular	Shiba Inu
P3	14 Y	HCC	F	Yes	-	Crossbreed
P4	10 Y 9 M	HCC	F	No	-	Crossbreed
P5	10 Y 3 M	HCC	F	No	-	Beagle
P6	10 Y 9 M	HCC	F	No	-	Yorkshire terrier
P7	12 Y	HCC	F	No	-	Miniature schnauzer
P8	13 Y 10 M	HCC	F	No	-	Shetland sheepdog
P13	10 Y 4 M	HCC	M	Yes	Nodular	Crossbreed (Mongrel)
P9	10 Y 8 M	HCC	M	Yes	-	Shiba
P10	11 Y 7 M	HCC	M	Yes	-	Welsh corgi
P11	11 Y 6 M	HCC	M	No	-	Shiba
P12	11 Y 10 M	HCC	M	No	-	Yorkshire terrier
P14	13 Y 3 M	HCC	M	Yes	-	Toy poodle
P15	14 Y	HCC	M	No	-	Golden retriever
P16	10 Y	HCC	M	Yes	-	-
Note: NL - Normal liver tissue from experimental animal at Shin Nippon Biomedical Laboratories (SNBL, Kagoshima, Japan), P - Patient, Y - Year, M - Month, HCC - Hepatocellular carcinoma

## Sheet: Table S2
Table S2. Sample-wise description of total reads, mapped and unmapped reads and their percentage in canine HCC RNA-Seq data.
Samples	Total number of reads	Reads mapped in pairs (%)	Reads mapped in broken pairs (%)	Total mapped (%)	Reads not mapped (%)
NL-1	81363214	72238630 (88.79)	2645136 (3.25)	74883766 (92.04)	6479448 (7.96)
NL-2	78365392	66365298 (84.69)	2764520 (3.53)	69129818 (88.22)	9235574 (11.79)
NL-3	79658982	71805610 (90.14)	2779354 (3.49)	74584964 (93.63)	5074018 (6.37)
HCC-1	73592890	65375954 (88.83)	2580322 (3.51)	67956276 (92.34)	5636614 (7.66)
HCC-2	78142444	69651938 (89.13)	2688844 (3.44)	72340782 (92.57)	5801662 (7.42)
HCC-3	70882380	64849172 (91.49)	2219783 (3.13)	67068955 (94.62)	3813425 (5.38)
Note: NL - Normal liver tissue from experimental animal at Shin Nippon Biomedical Laboratories (SNBL, Kagoshima, Japan), HCC - Hepatocellular carcinoma

## Sheet: Table S3
Table S3. Identification of differentially expressed genes (DEGs) in canine HCC. DEGs were filtered out using the criteria as follows: |logFC| > 1.5, P < 0.05, and max group mean > 5. These criteria revealed a total of 975 DEGs, including 604 upregulated and 371 downregulated DEGs.
Differential expression	Name	Chromosome	Region	Max group mean	Log₂ fold change	Fold change	P-value	FDR P-value	Bonferroni	ENSEMBL	Biotype
Upregulated	AFP	13	62992405..63012932	2288.28	11.22	2385.97	9.56e-17	2.68e-13	2e-12	ENSCAFG00845005947	protein_coding
	gene:ENSCAFG00845010871	3	61375433..61377285	2164.64	2.82	7.07	0.000195	0.00726	1	ENSCAFG00845010871	protein_coding
	SPP1	32	11406395..11414631	2160.33	5.5	45.23	3.56e-07	5.29e-05	0.00745	ENSCAFG00845016131	protein_coding
	ACTG1	9	1229663..1232434	1880.58	1.52	2.87	0.04	0.27	1	ENSCAFG00845010637	protein_coding
	GNAS	24	44457089..44540809	828.5	2.11	4.32	0.0054	0.08	1	ENSCAFG00845013733	protein_coding
	ABCB4	14	complement(13307601..13379692)	715.93	2.1	4.28	0.00555	0.08	1	ENSCAFG00845007730	protein_coding
	PI3	24	33215303..33216842	565.89	7.13	140.21	9.06e-08	1.66e-05	0.0019	ENSCAFG00845014356	protein_coding
	SDC1	17	complement(15373628..15395946)	479.69	1.5	2.82	0.04	0.28	1	ENSCAFG00845018675	protein_coding
	NRBP2	13	complement(37863091..37870580)	465.4	1.74	3.33	0.03	0.26	1	ENSCAFG00845005761	protein_coding
	MTSS1	13	complement(22974902..23136652)	419.1	1.69	3.22	0.04	0.28	1	ENSCAFG00845011807	protein_coding
	FABP1	17	38974817..38980665	390.52	4.15	17.74	8.36e-05	0.00385	1	ENSCAFG00845013057	protein_coding
	PTGR1	11	complement(67324105..67345298)	349.72	2.68	6.4	2.36e-05	0.0014	0.49	ENSCAFG00845005537	protein_coding
	TIMP1	X	41335826..41339498	342.29	3.12	8.7	0.000397	0.01	1	ENSCAFG00845030572	protein_coding
	STEAP3	19	complement(32130148..32179975)	334.71	3.19	9.15	0.000161	0.00637	1	ENSCAFG00845028945	protein_coding
	NADK2	4	72804721..72848810	287.18	2.01	4.02	0.02	0.16	1	ENSCAFG00845004315	protein_coding
	NQO1	5	80409969..80420809	273.8	2.46	5.51	0.000123	0.0052	1	ENSCAFG00845009149	protein_coding
	TSPO	10	complement(23132954..23135891)	259.4	1.68	3.2	0.00196	0.04	1	ENSCAFG00845014235	protein_coding
	ANXA2	30	complement(25292016..25398402)	258.76	2.94	7.66	3.81e-05	0.002	0.8	ENSCAFG00845017171	protein_coding
	ABCB11	36	complement(13861592..13951309)	253.07	1.54	2.91	0.03	0.23	1	ENSCAFG00845020713	protein_coding
	CCL26	6	complement(6971814..6981222)	251.25	10.89	1893.88	2.14e-13	2.77e-10	4.49e-09	ENSCAFG00845004038	protein_coding
	NR1I2	33	23669760..23694177	245.8	2.74	6.67	0.000393	0.01	1	ENSCAFG00845017664	protein_coding
	VAT1	9	20761727..20768720	236.52	1.5	2.83	0.02	0.17	1	ENSCAFG00845006277	protein_coding
	TGFBI	11	24755189..24788074	235.73	3.12	8.69	2.68e-05	0.00155	0.56	ENSCAFG00845014380	protein_coding
	WFDC2	24	33469535..33475038	235.5	5.33	40.3	2.28e-08	5.49e-06	0.000479	ENSCAFG00845015133	protein_coding
	JUN	5	51148001..51149014	233.44	1.53	2.9	0.02	0.18	1	ENSCAFG00845006541	protein_coding
	gene:ENSCAFG00845012348	9	complement(23602151..23604794)	227.78	6.79	111.03	2.55e-07	4.04e-05	0.00534	ENSCAFG00845012348	protein_coding
	PIR	X	complement(11589671..11695478)	216.81	2.12	4.36	0.000361	0.01	1	ENSCAFG00845029590	protein_coding
	TOB1	9	complement(27530072..27534149)	214.23	1.71	3.26	0.00595	0.09	1	ENSCAFG00845014836	protein_coding
	ASPSCR1	9	complement(901498..967747)	213.07	1.59	3.02	0.01	0.13	1	ENSCAFG00845008394	protein_coding
	CLIC1	12	complement(1355144..1360616)	197.73	2.09	4.25	0.000128	0.00535	1	ENSCAFG00845012196	protein_coding
	PIPOX	9	44017455..44130561	178.46	1.86	3.62	0.02	0.18	1	ENSCAFG00845009717	protein_coding
	ANGPTL8	20	complement(50561284..50562932)	161.65	3.37	10.36	2.4e-05	0.00142	0.5	ENSCAFG00845021478	protein_coding
	ANXA1	1	complement(85194253..85213101)	154.23	2.36	5.14	0.000591	0.02	1	ENSCAFG00845000040	protein_coding
	gene:ENSCAFG00845010852	18	46887810..46889188	146.46	8.5	361.17	7.65e-12	6.43e-09	1.6e-07	ENSCAFG00845010852	protein_coding
	CROT	14	13240015..13299882	143.66	1.59	3.01	0.01	0.14	1	ENSCAFG00845007632	protein_coding
	TMEM63B	12	13033385..13057768	142.68	1.89	3.71	0.00208	0.04	1	ENSCAFG00845010814	protein_coding
	SNTB1	13	complement(19720329..19953343)	141.68	1.88	3.69	0.0034	0.06	1	ENSCAFG00845008497	protein_coding
	SGPL1	4	21944334..21995521	133.62	1.84	3.57	0.00796	0.11	1	ENSCAFG00845004410	protein_coding
	KLF10	13	complement(4376925..4383607)	130.25	1.82	3.52	0.02	0.19	1	ENSCAFG00845008004	protein_coding
	DES	37	25948680..25958140	127.48	2.59	6.01	0.00958	0.12	1	ENSCAFG00845030185	protein_coding
	CAV1	14	55503040..55536538	123.92	3.83	14.18	7.44e-07	9.06e-05	0.02	ENSCAFG00845006847	protein_coding
	TFRC	33	complement(29440415..29471756)	120.07	1.69	3.23	0.02	0.18	1	ENSCAFG00845029840	protein_coding
	SLC20A1	17	37639169..37655399	116	1.52	2.87	0.01	0.15	1	ENSCAFG00845011031	protein_coding
	CCN2	1	complement(24930014..24933489)	115.71	2.77	6.84	0.00123	0.03	1	ENSCAFG00845004492	protein_coding
	PON2	14	complement(20474039..20503262)	115.22	1.96	3.9	0.00146	0.03	1	ENSCAFG00845020811	protein_coding
	FBXO2	2	85226182..85231052	114.23	2.73	6.63	1.38e-05	0.000908	0.29	ENSCAFG00845002336	protein_coding
	FIBIN	21	48812915..48813550	111.75	2	4	0.000168	0.00654	1	ENSCAFG00845024983	protein_coding
	ANXA5	19	18538347..18569685	111.53	1.6	3.02	0.01	0.14	1	ENSCAFG00845021481	protein_coding
	SLC16A5	9	complement(6039199..6054976)	109.72	2.76	6.77	0.000776	0.02	1	ENSCAFG00845027792	protein_coding
	AQP8	6	complement(21124953..21132569)	106.3	2.29	4.89	0.01	0.13	1	ENSCAFG00845000451	protein_coding
	CD9	27	complement(39099221..39131485)	103.97	4.31	19.9	9.16e-07	0.000105	0.02	ENSCAFG00845029613	protein_coding
	gene:ENSCAFG00845009315	14	36871266..36877587	96.96	4.01	16.13	2.38e-11	1.55e-08	5e-07	ENSCAFG00845009315	protein_coding
	CYP21A2	12	1592495..1595552	95.06	2.56	5.88	9.4e-06	0.000684	0.2	ENSCAFG00845014419	protein_coding
	gene:ENSCAFG00845014717	17	complement(40855767..40858158)	89.05	2.73	6.63	2.6e-05	0.00152	0.55	ENSCAFG00845014717	protein_coding
	MSN	X	51672882..51739537	88.22	1.62	3.07	0.01	0.13	1	ENSCAFG00845027053	protein_coding
	NOTUM	9	937352..947429	86.89	1.55	2.93	0.02	0.19	1	ENSCAFG00845008511	protein_coding
	PFKFB3	2	complement(30097497..30184942)	86.46	1.67	3.19	0.02	0.18	1	ENSCAFG00845001712	protein_coding
	FOSB	1	complement(110619068..110625971)	85.99	6.93	122.24	3.58e-13	4.02e-10	7.51e-09	ENSCAFG00845005191	protein_coding
	NPNT	32	26938240..27013899	85.96	1.53	2.89	0.02	0.18	1	ENSCAFG00845028293	protein_coding
	PRAF2_1	X	complement(42354298..42357058)	85.54	2.45	5.47	0.000396	0.01	1	ENSCAFG00845031034	protein_coding
	COL1A1	9	complement(26978317..26994453)	82.29	3.62	12.27	2.5e-09	9.08e-07	5.25e-05	ENSCAFG00845012504	protein_coding
	DGAT1	13	complement(38216686..38236374)	81.97	2.28	4.86	0.000182	0.0069	1	ENSCAFG00845009659	protein_coding
	G0S2	7	8036912..8037199	81.41	1.67	3.18	0.03	0.22	1	ENSCAFG00845002694	protein_coding
	gene:ENSCAFG00845028187	18	complement(43741038..43744043)	80.9	2.19	4.56	0.00108	0.03	1	ENSCAFG00845028187	protein_coding
	gene:ENSCAFG00845008744	9	complement(38428190..38432410)	79.58	5.55	46.99	3e-07	4.63e-05	0.0063	ENSCAFG00845008744	protein_coding
	DKK4	16	25050610..25053352	79.32	9.24	602.85	2.05e-09	7.82e-07	4.29e-05	ENSCAFG00845006074	protein_coding
	S100A1	7	complement(43378533..43383154)	79.26	4.78	27.4	4.95e-09	1.39e-06	0.000104	ENSCAFG00845001897	protein_coding
	OCIAD2	13	complement(45241753..45259348)	78.29	5.09	34.03	6.46e-11	3.48e-08	1.35e-06	ENSCAFG00845010489	protein_coding
	NKD1	2	complement(65267238..65352800)	78.27	2.64	6.24	0.01	0.16	1	ENSCAFG00845003953	protein_coding
	CXCL8	13	63244998..63248244	74.75	6.95	123.83	8.03e-15	1.5e-11	1.68e-10	ENSCAFG00845006275	protein_coding
	SLC51B	30	29615074..29625286	74.2	6.3	78.85	3.51e-17	1.48e-13	7.37e-13	ENSCAFG00845024623	protein_coding
	PYCR1	9	953684..958106	73.36	4.22	18.67	3.21e-10	1.5e-07	6.72e-06	ENSCAFG00845008603	protein_coding
	LUM	15	complement(32449009..32456645)	72.86	1.65	3.14	0.0074	0.1	1	ENSCAFG00845019701	protein_coding
	COL6A2	31	39056960..39089152	72.79	2.47	5.52	0.000172	0.00663	1	ENSCAFG00845024255	protein_coding
	CLIC3	9	49512968..49515955	72.36	9.75	863.76	4.06e-23	3.42e-19	8.52e-19	ENSCAFG00845025553	protein_coding
	PSAT1	1	complement(80788930..80821265)	71.79	2.71	6.54	0.00157	0.03	1	ENSCAFG00845008158	protein_coding
	DPP7	9	complement(49414287..49417961)	69.74	2.12	4.36	6.88e-05	0.00325	1	ENSCAFG00845024843	protein_coding
	CAPS	20	complement(54827468..54833760)	69.07	4.24	18.9	4.82e-06	0.000399	0.1	ENSCAFG00845012225	protein_coding
	FLVCR2	8	48812862..48877652	68.59	1.72	3.28	0.02	0.19	1	ENSCAFG00845015506	protein_coding
	S100A10_1	17	complement(62003348..62013987)	68.39	2.41	5.3	0.000801	0.02	1	ENSCAFG00845025458	protein_coding
	CA2	29	32107905..32129372	68.1	1.82	3.52	0.00531	0.08	1	ENSCAFG00845017325	protein_coding
	U3_15	9	complement(34043382..34043595)	67.24	4.8	27.9	5.33e-07	7.05e-05	0.01	ENSCAFG00845022830	snoRNA
	S100A10_2	X	complement(121424516..121424809)	66.08	2.59	6.04	0.00107	0.03	1	ENSCAFG00845024667	protein_coding
	CDHR2	4	complement(37107075..37143174)	64.38	3.39	10.48	5.71e-07	7.38e-05	0.01	ENSCAFG00845012169	protein_coding
	TBX3	26	complement(11954731..11966470)	63.02	1.52	2.88	0.01	0.15	1	ENSCAFG00845024752	protein_coding
	COL4A1	22	complement(59133398..59274709)	61.86	1.61	3.04	0.00642	0.09	1	ENSCAFG00845018797	protein_coding
	LIPG	7	complement(79269933..79289565)	61.25	2.99	7.97	0.000322	0.01	1	ENSCAFG00845016243	protein_coding
	GGT6	5	complement(30641526..30644865)	60.55	4.84	28.7	1.57e-11	1.1e-08	3.29e-07	ENSCAFG00845001898	protein_coding
	CKB	8	complement(71559903..71563745)	60.04	2.07	4.2	0.0022	0.04	1	ENSCAFG00845018958	protein_coding
	CRYAB	5	21204907..21208076	59.86	3.81	14.05	1.61e-06	0.000164	0.03	ENSCAFG00845001876	protein_coding
	gene:ENSCAFG00845018145	15	complement(8866970..8885399)	58.67	4.77	27.3	1.16e-11	8.49e-09	2.43e-07	ENSCAFG00845018145	protein_coding
	gene:ENSCAFG00845003498	1	complement(118012481..118024313)	57.19	2.81	7.03	2.79e-05	0.00159	0.58	ENSCAFG00845003498	protein_coding
	DLA-DMB	12	complement(2833409..2839412)	55.78	1.64	3.11	0.02	0.21	1	ENSCAFG00845018536	protein_coding
	TMEM168	14	complement(52341352..52374455)	55.31	1.52	2.87	0.00531	0.08	1	ENSCAFG00845030347	protein_coding
	EEF1A2	24	complement(48066088..48249111)	55.15	5.22	37.36	3.85e-07	5.48e-05	0.00807	ENSCAFG00845021542	protein_coding
	ECRG4	10	complement(38272977..38282878)	54.86	8.69	413.44	4.34e-09	1.26e-06	9.09e-05	ENSCAFG00845009405	protein_coding
	gene:ENSCAFG00845022289	8	2017971..2029437	54.48	2.8	6.97	9.61e-06	0.000693	0.2	ENSCAFG00845022289	protein_coding
	SLC35B2	12	complement(13147598..13151054)	53.34	1.87	3.64	0.000862	0.02	1	ENSCAFG00845011652	protein_coding
	gene:ENSCAFG00845019657	16	complement(46751130..46788645)	53.34	1.59	3	0.00492	0.08	1	ENSCAFG00845019657	protein_coding
	DKK3	21	complement(35899250..35950691)	53.04	2.75	6.74	4.8e-05	0.00242	1	ENSCAFG00845017299	protein_coding
	ASNS	14	complement(22535259..22552931)	52.12	4.31	19.77	2.01e-07	3.28e-05	0.00422	ENSCAFG00845022196	protein_coding
	gene:ENSCAFG00845009465	18	complement(1047577..1049464)	51.67	4.88	29.51	2.46e-07	3.93e-05	0.00515	ENSCAFG00845009465	protein_coding
	PYGB	23	1681075..1735315	50.53	1.93	3.8	0.000229	0.00823	1	ENSCAFG00845028916	protein_coding
	LCN2	9	complement(56250331..56254237)	49.57	5.05	33.21	1.26e-08	3.3e-06	0.000264	ENSCAFG00845029755	protein_coding
	gene:ENSCAFG00845007404	4	complement(35115197..35124094)	49.01	6.03	65.51	3.52e-09	1.09e-06	7.37e-05	ENSCAFG00845007404	protein_coding
	gene:ENSCAFG00845015663	20	58831554..58838997	48.42	1.94	3.84	0.00576	0.08	1	ENSCAFG00845015663	protein_coding
	RABGAP1	9	complement(60614598..60779703)	47.85	1.68	3.2	0.00424	0.07	1	ENSCAFG00845012315	protein_coding
	PACS2	8	72951294..73009742	47.67	1.8	3.49	0.00182	0.04	1	ENSCAFG00845023540	protein_coding
	TK1	9	3637262..3648777	47.24	2.63	6.18	2.18e-06	0.000211	0.05	ENSCAFG00845014848	protein_coding
	MAGED2	X	complement(50062442..50070804)	46.56	1.5	2.83	0.00541	0.08	1	ENSCAFG00845025395	protein_coding
	gene:ENSCAFG00845015476	14	5095997..5097185	46.3	5.72	52.76	1.01e-10	5.12e-08	2.11e-06	ENSCAFG00845015476	protein_coding
	EPHA1	16	6141091..6157301	46.17	1.65	3.15	0.04	0.27	1	ENSCAFG00845013685	protein_coding
	LGR5	10	13141905..13269846	45.93	2.56	5.91	0.02	0.17	1	ENSCAFG00845022363	protein_coding
	MYL7	16	14779448..14784595	45.69	3.26	9.58	0.00049	0.01	1	ENSCAFG00845005721	protein_coding
	gene:ENSCAFG00845025102	25	complement(19135153..19136261)	44.98	2.88	7.38	0.00055	0.02	1	ENSCAFG00845025102	protein_coding
	gene:ENSCAFG00845030720	28	25789566..25793567	44.54	1.86	3.62	0.000597	0.02	1	ENSCAFG00845030720	lncRNA
	LRRC19	11	complement(46128962..46133836)	43.68	2.29	4.9	0.000211	0.0077	1	ENSCAFG00845017872	protein_coding
	NECTIN1	5	14170280..14258980	43.66	1.83	3.55	0.00106	0.02	1	ENSCAFG00845014377	protein_coding
	FABP5	29	28619331..28623707	43.37	1.96	3.9	0.000927	0.02	1	ENSCAFG00845014832	protein_coding
	MARCKSL1	2	69465110..69467658	42.8	2.12	4.36	0.000127	0.00531	1	ENSCAFG00845004957	protein_coding
	TRIM13	22	complement(1860815..1899769)	42.68	2.01	4.04	0.0076	0.1	1	ENSCAFG00845022686	protein_coding
	CCN1	6	complement(62984096..62986819)	42.66	3.49	11.24	2.84e-07	4.46e-05	0.00596	ENSCAFG00845024708	protein_coding
	gene:ENSCAFG00845002660	8	complement(63433968..63436972)	42.54	2.41	5.32	5.99e-05	0.00291	1	ENSCAFG00845002660	protein_coding
	TES	14	55231648..55279332	42.48	2.26	4.79	2.91e-05	0.00164	0.61	ENSCAFG00845006418	protein_coding
	PALS2	14	38031672..38142243	42.24	2.12	4.34	0.000225	0.00812	1	ENSCAFG00845010118	protein_coding
	gene:ENSCAFG00845000883	3	92411007..92417965	41.52	3.42	10.7	4.55e-10	1.96e-07	9.54e-06	ENSCAFG00845000883	protein_coding
	CYP1A1	30	complement(37998848..38002205)	41.49	2.79	6.92	0.00378	0.06	1	ENSCAFG00845017370	protein_coding
	FABP4	29	complement(28782960..28787677)	40.94	6.79	110.45	2.46e-13	2.95e-10	5.15e-09	ENSCAFG00845014963	protein_coding
	EPS8L3	6	42495093..42507864	40.67	3.67	12.71	0.000764	0.02	1	ENSCAFG00845002452	protein_coding
	MID1IP1	X	33598317..33601392	40.65	1.75	3.37	0.00551	0.08	1	ENSCAFG00845025983	protein_coding
	gene:ENSCAFG00845013620	12	complement(15849874..15919017)	40.55	1.55	2.92	0.02	0.18	1	ENSCAFG00845013620	protein_coding
	AKR1B1	14	2721426..2736481	40.5	2.29	4.89	9.72e-05	0.00432	1	ENSCAFG00845014537	protein_coding
	CCL4	9	complement(38487223..38520522)	40.24	5.12	34.71	4.37e-10	1.93e-07	9.17e-06	ENSCAFG00845008857	protein_coding
	gene:ENSCAFG00845006652	7	complement(20474190..20487904)	40.23	2.29	4.88	9.17e-05	0.00414	1	ENSCAFG00845006652	protein_coding
	GBGT1	9	52167488..52177494	40.01	1.5	2.83	0.00496	0.08	1	ENSCAFG00845013604	protein_coding
	LRRC20	4	complement(21502607..21587081)	39.56	1.73	3.32	0.01	0.12	1	ENSCAFG00845004236	protein_coding
	SERPINB5	1	complement(13424300..13500439)	39.49	2.65	6.26	0.00133	0.03	1	ENSCAFG00845002320	protein_coding
	GLCE	30	33292130..33407353	39.45	1.62	3.08	0.00214	0.04	1	ENSCAFG00845020635	protein_coding
	PHGDH	17	57523906..57714022	39.39	3.51	11.35	2.32e-09	8.65e-07	4.86e-05	ENSCAFG00845006590	protein_coding
	EIF4G3	2	78387868..78718723	39.18	1.62	3.07	0.00153	0.03	1	ENSCAFG00845002097	protein_coding
	F2R	3	complement(29789492..29813913)	38.9	2.03	4.08	0.000112	0.00484	1	ENSCAFG00845010276	protein_coding
	gene:ENSCAFG00845008534	15	complement(64515563..64608121)	38.9	1.87	3.65	0.00141	0.03	1	ENSCAFG00845008534	protein_coding
	gene:ENSCAFG00845006612	16	25211501..25244192	38.51	2.77	6.83	0.000113	0.00485	1	ENSCAFG00845006612	protein_coding
	TNFAIP3	1	30415167..30428600	37.76	1.73	3.32	0.01	0.13	1	ENSCAFG00845006723	protein_coding
	gene:ENSCAFG00845021202	21	complement(43301465..43302682)	37.69	1.85	3.59	0.00722	0.1	1	ENSCAFG00845021202	lncRNA
	CLDN4	6	complement(6308550..6349635)	37.27	2.46	5.5	0.00326	0.06	1	ENSCAFG00845003126	protein_coding
	LY96	29	22604724..22625957	36.76	2.13	4.37	0.01	0.15	1	ENSCAFG00845028855	protein_coding
	EXTL1	2	complement(74493976..74508731)	36.73	2.9	7.48	0.00083	0.02	1	ENSCAFG00845013300	protein_coding
	CCND3	12	complement(11074547..11169151)	36.71	1.72	3.29	0.00187	0.04	1	ENSCAFG00845016058	protein_coding
	DLA-79	18	41796018..41799523	36.07	1.88	3.68	0.02	0.18	1	ENSCAFG00845017366	protein_coding
	RTN4RL1	9	complement(46892441..46964787)	35.92	2.27	4.83	0.00841	0.11	1	ENSCAFG00845013861	protein_coding
	CNN2	20	complement(58426991..58433910)	35.85	2.22	4.66	0.000147	0.00596	1	ENSCAFG00845014240	protein_coding
	ABCA4	6	55434279..55561935	35.16	3.98	15.78	0.000191	0.00718	1	ENSCAFG00845015579	protein_coding
	PMEPA1	24	complement(43466163..43521173)	35.01	1.85	3.59	0.00153	0.03	1	ENSCAFG00845013029	protein_coding
	DAPK3	20	56250314..56263999	34.63	1.63	3.1	0.00384	0.06	1	ENSCAFG00845007165	protein_coding
	LMAN1L	30	38079829..38092264	34.42	6.31	79.55	6.69e-08	1.26e-05	0.0014	ENSCAFG00845017780	protein_coding
	FGF19	18	49142011..49146933	34.24	11.99	4057.63	1.55e-06	0.000159	0.03	ENSCAFG00845015136	protein_coding
	DYNLT2B	33	complement(29647895..29667239)	34.17	1.53	2.88	0.04	0.27	1	ENSCAFG00845029980	protein_coding
	ELOVL1	15	16965100..16969969	33.56	1.55	2.94	0.00626	0.09	1	ENSCAFG00845019459	protein_coding
	DIPK1B	9	complement(49714779..49722443)	33.46	1.51	2.85	0.02	0.21	1	ENSCAFG00845005381	protein_coding
	SYNGR1	10	complement(26442572..26464419)	33.15	2.58	5.98	0.00174	0.04	1	ENSCAFG00845021779	protein_coding
	G6PD	X	complement(125346698..125373679)	33.02	1.67	3.19	0.00429	0.07	1	ENSCAFG00845029388	protein_coding
	SP5	36	15380435..15383691	32.87	4.8	27.92	1.46e-07	2.53e-05	0.00306	ENSCAFG00845025789	protein_coding
	FAT1	16	46348414..46461009	32.83	2.03	4.09	0.00275	0.05	1	ENSCAFG00845018079	protein_coding
	gene:ENSCAFG00845009409	15	complement(64805062..64890229)	32.78	2.51	5.72	9.1e-06	0.000668	0.19	ENSCAFG00845009409	protein_coding
	LGALS1	10	complement(27724177..27727523)	32.69	1.96	3.88	0.00296	0.05	1	ENSCAFG00845005881	protein_coding
	EMP1	27	complement(33460262..33505508)	32.41	2.32	4.99	1.74e-05	0.00111	0.36	ENSCAFG00845023173	protein_coding
	CCL2	9	complement(39808231..39824636)	32.07	5.04	32.98	8.5e-17	2.68e-13	1.78e-12	ENSCAFG00845011375	protein_coding
	C3orf33	23	complement(50128367..50142885)	31.52	1.59	3	0.01	0.15	1	ENSCAFG00845021566	protein_coding
	ANXA9	17	61100394..61112110	31.37	1.58	2.99	0.02	0.17	1	ENSCAFG00845020549	protein_coding
	SLC37A2	5	complement(9323545..9345874)	31.31	4.61	24.46	4.45e-11	2.58e-08	9.33e-07	ENSCAFG00845011266	protein_coding
	FBXO6_2	2	complement(85220537..85225672)	31.04	1.58	2.98	0.00526	0.08	1	ENSCAFG00845002316	protein_coding
	GAS6	22	complement(61659911..61692635)	30.87	2.57	5.93	1.5e-05	0.000975	0.31	ENSCAFG00845027414	protein_coding
	LGALS3	8	31236550..31254723	30.32	3.66	12.61	6.81e-07	8.42e-05	0.01	ENSCAFG00845015017	protein_coding
	PTGDS	9	complement(49526341..49528664)	30.26	3.87	14.65	3.41e-05	0.00184	0.71	ENSCAFG00845005146	protein_coding
	CBLN2	1	6191627..6199494	30.16	12.88	7529.31	1.56e-07	2.64e-05	0.00327	ENSCAFG00845001098	protein_coding
	KIFC2	13	38349746..38356900	30.08	1.66	3.17	0.00534	0.08	1	ENSCAFG00845011195	protein_coding
	LRRC15	33	31600406..31602157	30.07	10.07	1072.26	1.63e-08	4.02e-06	0.000341	ENSCAFG00845030907	protein_coding
	SLC22A11	18	complement(53613994..53720726)	30.05	6.53	92.29	1.97e-12	2.07e-09	4.14e-08	ENSCAFG00845030346	protein_coding
	SH3GLB2	9	55557506..55577761	29.99	1.77	3.4	0.00112	0.03	1	ENSCAFG00845024630	protein_coding
	DUSP26	16	33141000..33147846	29.72	2.98	7.87	3.92e-07	5.53e-05	0.00821	ENSCAFG00845014461	protein_coding
	TMEM184A	6	15538804..15544804	29.24	3.01	8.04	8.55e-05	0.00391	1	ENSCAFG00845007521	protein_coding
	NUAK2	38	complement(1795278..1812621)	29.08	2.66	6.33	0.00066	0.02	1	ENSCAFG00845026271	protein_coding
	OLFML2A	9	complement(59111356..59141963)	28.93	3.08	8.44	1.26e-06	0.000135	0.03	ENSCAFG00845010401	protein_coding
	SERINC2	2	complement(70164797..70185345)	28.79	1.72	3.29	0.000769	0.02	1	ENSCAFG00845005979	protein_coding
	PCGF2	9	24284577..24295497	28.42	1.89	3.71	0.0036	0.06	1	ENSCAFG00845014092	protein_coding
	GDF15	20	complement(45120542..45122775)	28.36	3.7	13.02	3.58e-06	0.000317	0.08	ENSCAFG00845022411	protein_coding
	ASPA	9	48187828..48206686	28.18	2.82	7.08	1.18e-05	0.00082	0.25	ENSCAFG00845015616	protein_coding
	PLOD2	23	complement(41915768..42007611)	28.03	1.91	3.77	0.0011	0.03	1	ENSCAFG00845020429	protein_coding
	gene:ENSCAFG00845017172	18	complement(26296548..26302221)	28.01	2.86	7.27	1.24e-05	0.000845	0.26	ENSCAFG00845017172	protein_coding
	DDAH2	12	complement(1351552..1354808)	27.35	3.74	13.33	2.94e-07	4.58e-05	0.00617	ENSCAFG00845012152	protein_coding
	RELB	1	complement(110966393..110996550)	26.58	1.68	3.21	0.00191	0.04	1	ENSCAFG00845006117	protein_coding
	TGFB2	38	13464807..13545256	26.42	2.44	5.43	0.000531	0.02	1	ENSCAFG00845028176	protein_coding
	ANGPTL4	20	53470244..53475997	26.38	2.76	6.78	4.86e-06	0.000401	0.1	ENSCAFG00845006010	protein_coding
	KLHL29	17	18198901..18421189	26.35	2.83	7.1	0.00264	0.05	1	ENSCAFG00845020825	protein_coding
	CCL5	9	38627249..38633796	26.04	2.88	7.35	0.000165	0.00647	1	ENSCAFG00845009083	protein_coding
	MSC	29	complement(20898328..20900917)	25.98	4.33	20.18	2.54e-09	9.08e-07	5.32e-05	ENSCAFG00845026981	protein_coding
	COL5A1	9	51583513..51732204	25.44	2.31	4.97	0.000337	0.01	1	ENSCAFG00845012744	protein_coding
	CAV2	14	55479629..55501237	25.25	2.39	5.23	0.000196	0.00729	1	ENSCAFG00845006745	protein_coding
	AXIN2	9	16221593..16252389	25.2	2.77	6.84	0.00113	0.03	1	ENSCAFG00845028532	protein_coding
	NFATC4	8	4448341..4458173	25.13	1.78	3.43	0.00311	0.05	1	ENSCAFG00845007675	protein_coding
	ARL16	9	1107780..1109254	25.02	1.64	3.13	0.02	0.17	1	ENSCAFG00845010117	protein_coding
	FADS3	18	55586987..55600980	24.96	1.52	2.87	0.02	0.21	1	ENSCAFG00845010971	protein_coding
	NR4A1	27	complement(2939797..2965600)	24.9	3.04	8.25	0.000504	0.01	1	ENSCAFG00845026982	protein_coding
	ENPP3	12	complement(242145..335726)	24.78	5.87	58.36	3.81e-08	8.32e-06	0.000799	ENSCAFG00845005624	protein_coding
	gene:ENSCAFG00845004475	4	complement(22359070..22360209)	24.56	2.89	7.4	0.000265	0.00916	1	ENSCAFG00845004475	lncRNA
	NUDT16	23	29006001..29008575	24.29	1.85	3.61	0.00618	0.09	1	ENSCAFG00845028871	protein_coding
	DBNDD2	24	33372082..33411668	24.08	1.99	3.97	0.00356	0.06	1	ENSCAFG00845014577	protein_coding
	gene:ENSCAFG00845005175	10	complement(18798..50547)	24.04	4.58	23.88	8.78e-07	0.000102	0.02	ENSCAFG00845005175	protein_coding
	MPV17	17	complement(21601804..21612150)	23.99	1.51	2.85	0.03	0.22	1	ENSCAFG00845006998	protein_coding
	S100A13	7	43382948..43397211	23.23	2.37	5.17	0.00331	0.06	1	ENSCAFG00845001940	protein_coding
	CTSE	38	complement(2365857..2377890)	23.19	5.22	37.3	1.54e-06	0.000158	0.03	ENSCAFG00845027891	protein_coding
	NIBAN2	9	56723409..56775654	23.17	2.28	4.85	0.000191	0.00718	1	ENSCAFG00845005954	protein_coding
	TBC1D9	19	2207523..2321593	22.84	1.64	3.12	0.00405	0.07	1	ENSCAFG00845020204	protein_coding
	LZTS3	24	18531201..18541054	22.83	2.1	4.27	0.000493	0.01	1	ENSCAFG00845015258	protein_coding
	MCM6	19	complement(40072480..40105669)	22.81	2.38	5.19	1.49e-05	0.000973	0.31	ENSCAFG00845009951	protein_coding
	NT5DC2	20	37589615..37599285	22.71	1.87	3.66	0.000337	0.01	1	ENSCAFG00845030174	protein_coding
	ABLIM1	28	complement(25793574..26078829)	22.7	1.89	3.71	0.00165	0.03	1	ENSCAFG00845030753	protein_coding
	THY1	5	14447423..14452742	22.65	2.24	4.72	0.00183	0.04	1	ENSCAFG00845014436	protein_coding
	CLSTN3	27	complement(38232319..38258846)	22.51	1.69	3.22	0.02	0.16	1	ENSCAFG00845024611	protein_coding
	gene:ENSCAFG00845022806	9	complement(34043381..34043595)	22.14	8.41	340.27	0.00129	0.03	1	ENSCAFG00845022806	snoRNA
	SEPTIN11	32	1539127..1640050	21.89	2.16	4.48	0.000349	0.01	1	ENSCAFG00845015064	protein_coding
	GPD1L	23	complement(12813607..12923377)	21.72	4.22	18.6	7.66e-06	0.00058	0.16	ENSCAFG00845022052	protein_coding
	gene:ENSCAFG00845009836	12	20949836..20951360	21.64	1.82	3.53	0.04	0.27	1	ENSCAFG00845009836	lncRNA
	FERMT1	24	16153502..16185964	21.53	1.61	3.05	0.01	0.16	1	ENSCAFG00845027072	protein_coding
	RASSF6	13	complement(63111015..63154670)	21.51	1.76	3.39	0.00828	0.11	1	ENSCAFG00845006172	protein_coding
	PIGU	24	complement(24364632..24458661)	21.49	1.71	3.28	0.01	0.15	1	ENSCAFG00845016278	protein_coding
	XRCC1	1	112158850..112181954	21.45	1.97	3.91	0.00125	0.03	1	ENSCAFG00845000135	protein_coding
	PARP3	20	complement(38117895..38124368)	21.28	5.64	49.72	3.63e-11	2.18e-08	7.62e-07	ENSCAFG00845018153	protein_coding
	AGR2	14	complement(31226071..31237170)	20.98	3.88	14.71	0.0013	0.03	1	ENSCAFG00845005787	protein_coding
	CCL3	9	38496812..38505886	20.93	3.59	12.08	0.000328	0.01	1	ENSCAFG00845008966	protein_coding
	INHBB	19	complement(31140035..31144819)	20.71	3.05	8.28	0.00311	0.05	1	ENSCAFG00845027084	protein_coding
	UNC5B	4	22280284..22357950	20.55	2.44	5.43	0.000203	0.00745	1	ENSCAFG00845004449	protein_coding
	CCSER2	4	32860156..33050011	20.48	1.5	2.82	0.00489	0.08	1	ENSCAFG00845006187	protein_coding
	CBLN1	2	66525139..66528947	20.41	11.77	3486.03	1.13e-05	0.000797	0.24	ENSCAFG00845004446	protein_coding
	gene:ENSCAFG00845008616	1	112059996..112101193	20.32	2.59	6.03	0.000476	0.01	1	ENSCAFG00845008616	protein_coding
	MAPK12	10	17713717..17721934	20.15	7.09	135.78	5.27e-07	7.02e-05	0.01	ENSCAFG00845005996	protein_coding
	TTYH1	1	complement(103506330..103521793)	20.14	8.31	318.11	3.22e-09	1.02e-06	6.75e-05	ENSCAFG00845002213	protein_coding
	CD34	7	complement(6422992..6447293)	20.06	2.12	4.35	0.000107	0.00465	1	ENSCAFG00845002498	protein_coding
	EML2	1	110450037..110587109	20.03	1.51	2.85	0.00641	0.09	1	ENSCAFG00845004953	protein_coding
	ESM1	4	61081256..61089982	19.59	6.42	85.89	7.14e-12	6.32e-09	1.5e-07	ENSCAFG00845011480	protein_coding
	STMN1	2	74599514..74605869	19.59	2.88	7.34	6.57e-05	0.00315	1	ENSCAFG00845013518	protein_coding
	CLDN18	23	34761122..34787592	19.53	2.22	4.66	0.0087	0.11	1	ENSCAFG00845023238	protein_coding
	HHIPL1	8	68319822..68346500	19.43	1.61	3.06	0.02	0.17	1	ENSCAFG00845003996	protein_coding
	gene:ENSCAFG00845029863	37	25817580..25834082	19.42	2.6	6.05	0.04	0.29	1	ENSCAFG00845029863	protein_coding
	PAQR5	30	33433894..33504014	19.33	5.21	36.98	5.13e-08	1.05e-05	0.00108	ENSCAFG00845020779	protein_coding
	PFKP	2	complement(32603572..32647341)	19.22	3.31	9.92	1.52e-06	0.000157	0.03	ENSCAFG00845003297	protein_coding
	gene:ENSCAFG00845005558	10	221443..225877	19.14	1.68	3.21	0.01	0.13	1	ENSCAFG00845005558	protein_coding
	gene:ENSCAFG00845011121	18	complement(46991338..46993347)	19.11	4.95	30.83	0.000158	0.00628	1	ENSCAFG00845011121	protein_coding
	FBLIM1	2	complement(82468997..82491099)	18.94	1.78	3.45	0.01	0.16	1	ENSCAFG00845004948	protein_coding
	MAPK8IP1	18	complement(44173163..44192012)	18.92	1.92	3.78	0.000671	0.02	1	ENSCAFG00845029426	protein_coding
	SEMA6B	20	55820883..55831921	18.69	1.63	3.11	0.01	0.12	1	ENSCAFG00845014446	protein_coding
	ALDOC	9	complement(43597399..43601698)	18.67	1.7	3.26	0.01	0.13	1	ENSCAFG00845007809	protein_coding
	MCM3	12	complement(20422997..20444648)	18.58	2.19	4.56	4.14e-05	0.00213	0.87	ENSCAFG00845008858	protein_coding
	PLCD3	9	19073110..19092582	18.44	2.45	5.48	0.000169	0.00656	1	ENSCAFG00845006236	protein_coding
	BAIAP2L2	10	27352069..27378977	18.37	3.3	9.82	0.000277	0.00937	1	ENSCAFG00845025037	protein_coding
	COL22A1	13	complement(34116738..34377082)	18.28	9.46	702.13	3.32e-11	2.07e-08	6.97e-07	ENSCAFG00845011558	protein_coding
	HAP1	9	21786778..21795400	18.25	8.43	343.92	2.7e-09	9.46e-07	5.67e-05	ENSCAFG00845011841	protein_coding
	ATP2A1	6	18520922..18535900	18.22	3.35	10.18	1.84e-05	0.00115	0.39	ENSCAFG00845003233	protein_coding
	gene:ENSCAFG00845008077	9	878380..880637	18.19	2.98	7.87	0.000439	0.01	1	ENSCAFG00845008077	protein_coding
	CAVIN3	21	complement(30485318..30489996)	17.85	1.86	3.62	0.00136	0.03	1	ENSCAFG00845007318	protein_coding
	TNK2	33	complement(29386488..29412066)	17.76	3.22	9.32	3.77e-09	1.13e-06	7.91e-05	ENSCAFG00845029652	protein_coding
	FKBP10	9	complement(21722205..21731004)	17.72	3.39	10.49	3.37e-07	5.1e-05	0.00706	ENSCAFG00845011553	protein_coding
	ARL13B	33	1798051..1862531	17.69	1.53	2.89	0.01	0.13	1	ENSCAFG00845030616	protein_coding
	ADAMTS10	20	complement(53618483..53638535)	17.66	2.09	4.25	0.000617	0.02	1	ENSCAFG00845006935	protein_coding
	DNPH1	12	complement(12197609..12201457)	17.63	3.53	11.57	5.54e-05	0.00272	1	ENSCAFG00845008662	protein_coding
	gene:ENSCAFG00845007964	11	12795303..12848547	17.6	5.39	42	1.63e-06	0.000164	0.03	ENSCAFG00845007964	protein_coding
	RAB3D	20	50495296..50505295	17.6	3.04	8.21	8.29e-07	9.82e-05	0.02	ENSCAFG00845019892	protein_coding
	gene:ENSCAFG00845028685	9	complement(16253128..16261325)	17.4	10.55	1502.08	6.68e-05	0.00318	1	ENSCAFG00845028685	lncRNA
	SOX9	9	complement(8479863..8483490)	17.33	1.61	3.06	0.01	0.14	1	ENSCAFG00845020385	protein_coding
	SERPINE1	6	complement(8540391..8550490)	17.23	3.11	8.65	0.00041	0.01	1	ENSCAFG00845000607	protein_coding
	DOK5	24	40842594..40995459	17.13	11.2	2353.81	2.95e-05	0.00165	0.62	ENSCAFG00845029068	protein_coding
	PLLP	2	59641517..59717246	17.13	2.89	7.42	3.58e-05	0.0019	0.75	ENSCAFG00845003512	protein_coding
	AEBP1	16	complement(14807398..14817822)	17.11	1.89	3.72	0.000344	0.01	1	ENSCAFG00845005991	protein_coding
	DCK	13	61011720..61076885	17.05	2.32	5.01	0.00208	0.04	1	ENSCAFG00845011496	protein_coding
	COL10A1	12	complement(72686480..72692182)	17	5.3	39.35	3.65e-07	5.39e-05	0.00766	ENSCAFG00845021317	protein_coding
	CST7	23	1379217..1388143	16.91	2.47	5.55	0.00724	0.1	1	ENSCAFG00845028509	protein_coding
	TMEM144	15	56129206..56226212	16.89	1.51	2.85	0.00853	0.11	1	ENSCAFG00845011324	protein_coding
	gene:ENSCAFG00845003964	8	18661551..18663816	16.77	4.24	18.89	8.21e-07	9.78e-05	0.02	ENSCAFG00845003964	protein_coding
	COL15A1	11	57136327..57240618	16.73	3.67	12.73	3.11e-09	1e-06	6.51e-05	ENSCAFG00845007464	protein_coding
	NPEPL1	24	44329129..44346240	16.73	1.53	2.9	0.01	0.13	1	ENSCAFG00845013592	protein_coding
	PSTPIP1	30	complement(39473700..39511084)	16.67	3.9	14.9	1.06e-05	0.000755	0.22	ENSCAFG00845022303	protein_coding
	SLC26A11	9	complement(2155369..2173261)	16.67	1.71	3.28	0.00851	0.11	1	ENSCAFG00845013151	protein_coding
	FILIP1L	33	complement(6597029..6883475)	16.64	2.9	7.45	4.91e-05	0.00246	1	ENSCAFG00845017732	protein_coding
	CBX6	10	26752754..26791762	16.48	2.09	4.26	0.00101	0.02	1	ENSCAFG00845022457	protein_coding
	ITPR3	12	3313138..3381269	16.47	3.05	8.3	1.44e-07	2.52e-05	0.00302	ENSCAFG00845023922	protein_coding
	CXCL14	11	complement(24410494..24423570)	16.46	4.29	19.58	0.000279	0.0094	1	ENSCAFG00845013971	protein_coding
	NUF2	38	complement(19658875..19687186)	16.46	2.06	4.17	0.02	0.17	1	ENSCAFG00845025722	protein_coding
	MFSD3	13	38402433..38404406	16.44	1.7	3.24	0.01	0.15	1	ENSCAFG00845011471	protein_coding
	SLC22A12	18	complement(53587387..53595227)	16.41	6.57	95.24	2.4e-11	1.55e-08	5.03e-07	ENSCAFG00845030289	protein_coding
	ARHGEF16	5	58233018..58253905	16.41	2.09	4.25	0.00079	0.02	1	ENSCAFG00845019417	protein_coding
	SLC2A3	27	complement(37650602..37746940)	16.35	2.45	5.45	0.000303	0.01	1	ENSCAFG00845029831	protein_coding
	ARMCX1	X	76814357..76848384	16.27	2.98	7.9	0.000823	0.02	1	ENSCAFG00845019735	protein_coding
	gene:ENSCAFG00845015771	25	33834272..33836098	16.2	3.06	8.35	4.05e-05	0.00209	0.85	ENSCAFG00845015771	lncRNA
	CCND2	27	complement(40919385..40950262)	16.2	1.79	3.46	0.04	0.27	1	ENSCAFG00845030681	protein_coding
	GPRC5B	6	25567749..25590546	16.03	1.56	2.94	0.00873	0.11	1	ENSCAFG00845008639	protein_coding
	DBN1	4	36240908..36279633	15.9	1.76	3.38	0.00196	0.04	1	ENSCAFG00845009567	protein_coding
	gene:ENSCAFG00845027996	X	44970030..44976469	15.73	4.83	28.38	0.000788	0.02	1	ENSCAFG00845027996	protein_coding
	gene:ENSCAFG00845030102	26	17033722..17034672	15.54	8.07	269.16	6.59e-07	8.21e-05	0.01	ENSCAFG00845030102	protein_coding
	P3H4	9	21731362..21738515	15.53	3.41	10.6	2.54e-06	0.000237	0.05	ENSCAFG00845011597	protein_coding
	SYTL1	2	complement(73478098..73489439)	15.5	4.39	21	2.06e-07	3.33e-05	0.00432	ENSCAFG00845010866	protein_coding
	RPH3AL	9	46090424..46240541	15.49	1.76	3.38	0.00533	0.08	1	ENSCAFG00845013947	protein_coding
	SNAI1	24	37204036..37209945	15.46	1.6	3.03	0.03	0.22	1	ENSCAFG00845025916	protein_coding
	SLC3A1	10	47580243..47615494	15.45	3.26	9.55	1.43e-06	0.00015	0.03	ENSCAFG00845026546	protein_coding
	TOMM40L	38	complement(21348203..21379465)	15.39	1.53	2.9	0.01	0.15	1	ENSCAFG00845029108	protein_coding
	GPIHBP1	13	37477270..37478835	15.38	1.93	3.81	0.02	0.19	1	ENSCAFG00845014814	protein_coding
	SKA2	9	complement(34495485..34533816)	15.25	1.69	3.24	0.00913	0.11	1	ENSCAFG00845024401	protein_coding
	CCL24	6	complement(6987104..7000516)	15.08	4.89	29.71	4.41e-07	5.97e-05	0.00924	ENSCAFG00845004068	protein_coding
	DDR1	12	798388..816365	14.99	3.99	15.86	2.45e-08	5.73e-06	0.000514	ENSCAFG00845008413	protein_coding
	CPAMD8	20	46146504..46223493	14.86	3.99	15.9	1.56e-07	2.64e-05	0.00327	ENSCAFG00845029496	protein_coding
	AK1	9	56461226..56470095	14.74	3.29	9.75	0.000198	0.00732	1	ENSCAFG00845005295	protein_coding
	HBEGF	2	complement(36006888..36018924)	14.69	1.64	3.13	0.02	0.21	1	ENSCAFG00845001249	protein_coding
	GFPT2	11	1349855..1391191	14.65	1.8	3.49	0.02	0.19	1	ENSCAFG00845006488	protein_coding
	ZNF503	4	complement(25867496..25870288)	14.6	2.41	5.31	0.00411	0.07	1	ENSCAFG00845010719	protein_coding
	NAV2	21	42581349..43300905	14.58	1.68	3.2	0.00426	0.07	1	ENSCAFG00845019323	protein_coding
	gene:ENSCAFG00845000939	3	92450161..92480515	14.42	1.62	3.08	0.04	0.27	1	ENSCAFG00845000939	protein_coding
	CYS1	17	complement(7155468..7173419)	14.35	2.13	4.38	0.00689	0.1	1	ENSCAFG00845025907	protein_coding
	FRMD6	8	28092880..28166956	14.33	1.61	3.05	0.00503	0.08	1	ENSCAFG00845003527	protein_coding
	gene:ENSCAFG00845008998	9	38544944..38549795	14.22	5.13	35.01	4.08e-06	0.000351	0.09	ENSCAFG00845008998	protein_coding
	BASP1	4	complement(86998003..87019131)	14.03	2.37	5.17	0.02	0.18	1	ENSCAFG00845003311	protein_coding
	MTHFD1L	1	41492925..41680486	13.94	1.93	3.81	0.00105	0.02	1	ENSCAFG00845020116	protein_coding
	U3_18	9	complement(34063501..34063715)	13.86	7.74	214.36	0.00351	0.06	1	ENSCAFG00845022904	snoRNA
	ADCY5	33	complement(26578830..26724145)	13.83	1.78	3.43	0.03	0.24	1	ENSCAFG00845024171	protein_coding
	FAM241B	4	20967194..20970191	13.8	5.26	38.23	2.51e-08	5.78e-06	0.000526	ENSCAFG00845003706	protein_coding
	PCBP4	20	38099389..38109631	13.8	1.83	3.56	0.00843	0.11	1	ENSCAFG00845030906	protein_coding
	ADAMTS4	38	21402174..21409517	13.79	3.16	8.92	0.000824	0.02	1	ENSCAFG00845029491	protein_coding
	OLFML2B	38	20741657..20777388	13.68	1.95	3.86	0.00165	0.03	1	ENSCAFG00845027557	protein_coding
	TOMM34	24	complement(33061355..33079660)	13.55	1.68	3.21	0.02	0.18	1	ENSCAFG00845014214	protein_coding
	STK39	36	complement(12913021..13297691)	13.51	2.01	4.04	0.02	0.19	1	ENSCAFG00845019011	protein_coding
	gene:ENSCAFG00845008609	17	complement(58377460..58404918)	13.49	4.64	24.96	2.97e-08	6.65e-06	0.000622	ENSCAFG00845008609	protein_coding
	ZER1	9	55763715..55794421	13.47	1.55	2.93	0.00427	0.07	1	ENSCAFG00845026245	protein_coding
	OR12J1	28	complement(41709955..41711908)	13.37	2.44	5.43	0.01	0.13	1	ENSCAFG00845027364	protein_coding
	P2RY2	21	complement(25195629..25216051)	13.35	1.75	3.35	0.00688	0.1	1	ENSCAFG00845008786	protein_coding
	TUBB4A	20	54351274..54356867	13.33	4.2	18.34	5.82e-08	1.15e-05	0.00122	ENSCAFG00845010611	protein_coding
	TMED11	3	92432373..92449046	13.29	2.24	4.72	0.00696	0.1	1	ENSCAFG00845000919	protein_coding
	IGFBP5	37	complement(23603193..23624698)	13.25	1.94	3.85	0.00113	0.03	1	ENSCAFG00845024936	protein_coding
	DHRS13	9	complement(43884780..43889515)	13.18	1.72	3.29	0.03	0.24	1	ENSCAFG00845009213	protein_coding
	BIRC3	5	complement(29377570..29395969)	13.14	1.57	2.98	0.03	0.26	1	ENSCAFG00845001106	protein_coding
	gene:ENSCAFG00845018471	37	complement(29723718..29781490)	13.11	3.39	10.52	1.57e-07	2.64e-05	0.00329	ENSCAFG00845018471	protein_coding
	gene:ENSCAFG00845019243	5	56354439..56378552	13.05	1.57	2.97	0.04	0.28	1	ENSCAFG00845019243	protein_coding
	SGO2	37	9511173..9552395	13.04	3	7.98	1.2e-05	0.000824	0.25	ENSCAFG00845028523	protein_coding
	ALPI	25	44365568..44369594	13.01	8.22	298.65	6.31e-11	3.48e-08	1.32e-06	ENSCAFG00845025234	protein_coding
	LOXL4	28	complement(11724687..11740336)	12.99	1.82	3.52	0.0081	0.11	1	ENSCAFG00845030491	protein_coding
	DUSP2	17	35357957..35360187	12.93	2.6	6.04	0.00337	0.06	1	ENSCAFG00845006226	protein_coding
	LGI3	25	35308929..35316773	12.91	2.79	6.89	0.00103	0.02	1	ENSCAFG00845025793	protein_coding
	METTL24	12	complement(67841676..67941197)	12.81	2.38	5.22	0.00126	0.03	1	ENSCAFG00845013039	protein_coding
	RAPGEF4	36	17166807..17450214	12.8	1.76	3.39	0.01	0.13	1	ENSCAFG00845028929	protein_coding
	gene:ENSCAFG00845025141	9	complement(5611504..5617023)	12.77	4.47	22.23	1.04e-08	2.82e-06	0.000218	ENSCAFG00845025141	protein_coding
	PSORS1C2	12	97456..114270	12.71	1.65	3.15	0.00149	0.03	1	ENSCAFG00845017755	protein_coding
	PALD1	4	21679389..21755168	12.68	3.73	13.29	6.43e-07	8.11e-05	0.01	ENSCAFG00845004298	protein_coding
	KCTD17	10	complement(28221559..28241250)	12.68	2.59	6.02	0.000437	0.01	1	ENSCAFG00845007741	protein_coding
	PLAU	4	24578978..24727745	12.63	2.42	5.34	0.000482	0.01	1	ENSCAFG00845008986	protein_coding
	SV2A	17	complement(60182738..60196859)	12.48	2.69	6.46	0.00062	0.02	1	ENSCAFG00845012074	protein_coding
	EXD1	30	complement(8402368..8438194)	12.38	2.26	4.8	0.00121	0.03	1	ENSCAFG00845029360	protein_coding
	C15H1orf210	15	17052373..17054329	12.38	1.73	3.31	0.03	0.25	1	ENSCAFG00845020100	protein_coding
	CD247	7	30717802..30793463	12.34	2.95	7.71	2.57e-06	0.000239	0.05	ENSCAFG00845003466	protein_coding
	SLC38A1	27	8309945..8379526	12.22	3.32	9.98	5.96e-06	0.00048	0.13	ENSCAFG00845027508	protein_coding
	REPS2	X	13052464..13271765	12.22	1.81	3.51	0.00501	0.08	1	ENSCAFG00845030873	protein_coding
	LOXL2	25	34303481..34394388	12.19	2.36	5.13	0.000737	0.02	1	ENSCAFG00845017019	protein_coding
	PRRT1	12	complement(1683600..1687212)	12.09	1.74	3.33	0.04	0.29	1	ENSCAFG00845014684	protein_coding
	NCCRP1	1	complement(114589434..114592963)	12.07	4.14	17.66	0.00042	0.01	1	ENSCAFG00845004753	protein_coding
	gene:ENSCAFG00845013995	9	46269114..46307685	11.98	2.29	4.89	2.92e-05	0.00165	0.61	ENSCAFG00845013995	protein_coding
	AOC2	9	complement(20898600..20903498)	11.98	2.14	4.41	0.02	0.16	1	ENSCAFG00845006922	protein_coding
	XPNPEP2	X	102802723..102831747	11.94	2.53	5.78	6.47e-05	0.00311	1	ENSCAFG00845031010	protein_coding
	HECTD2	28	6220565..6325547	11.89	1.96	3.89	0.000181	0.00687	1	ENSCAFG00845029473	protein_coding
	SMIM29	12	complement(3874890..3877928)	11.89	1.74	3.33	0.02	0.19	1	ENSCAFG00845026693	protein_coding
	gene:ENSCAFG00845018358	27	complement(4778793..4779676)	11.87	5.21	37.1	0.000166	0.0065	1	ENSCAFG00845018358	protein_coding
	TOP2A	9	23000269..23029980	11.84	4.61	24.39	4.85e-12	4.8e-09	1.02e-07	ENSCAFG00845008263	protein_coding
	ITGA6	36	16904964..16984158	11.84	3.97	15.62	3.58e-10	1.63e-07	7.5e-06	ENSCAFG00845028626	protein_coding
	TUSC3	16	40906843..41149933	11.81	1.98	3.94	0.00128	0.03	1	ENSCAFG00845014202	protein_coding
	BTBD19	15	complement(15667390..15671420)	11.77	2.61	6.1	0.00108	0.03	1	ENSCAFG00845025836	protein_coding
	MMP2	2	complement(61016193..61041733)	11.68	1.81	3.51	0.00494	0.08	1	ENSCAFG00845000865	protein_coding
	RNF43	9	complement(33805560..33867835)	11.67	1.64	3.12	0.02	0.21	1	ENSCAFG00845020500	protein_coding
	RAB38	21	11950427..12014114	11.53	5.02	32.38	4.01e-05	0.00208	0.84	ENSCAFG00845006234	protein_coding
	TMEM138	18	complement(56081050..56086796)	11.4	2.28	4.87	0.00511	0.08	1	ENSCAFG00845012773	protein_coding
	TTC39A	15	10029265..10077513	11.33	3.7	13.02	4.13e-09	1.22e-06	8.66e-05	ENSCAFG00845023616	protein_coding
	gene:ENSCAFG00845006027	1	complement(115291167..115292008)	11.16	2.07	4.2	0.01	0.15	1	ENSCAFG00845006027	protein_coding
	SLITRK4	X	complement(114809815..114818165)	11.06	3.1	8.59	0.00123	0.03	1	ENSCAFG00845019492	protein_coding
	C9H17orf75	9	41433587..41444587	10.99	1.55	2.92	0.00873	0.11	1	ENSCAFG00845012586	protein_coding
	NYNRIN	8	4480470..4501112	10.96	3.6	12.1	2.87e-06	0.00026	0.06	ENSCAFG00845007958	protein_coding
	ADCY4	8	complement(4399531..4415386)	10.93	2.47	5.53	0.000947	0.02	1	ENSCAFG00845007125	protein_coding
	AURKA	24	complement(42296229..42315779)	10.88	2.26	4.79	0.000729	0.02	1	ENSCAFG00845029207	protein_coding
	APLP1	1	complement(117377575..117386219)	10.87	2	3.99	0.02	0.17	1	ENSCAFG00845000785	protein_coding
	CDKN2C	15	complement(10351820..10356034)	10.79	2.22	4.67	0.00954	0.12	1	ENSCAFG00845024510	protein_coding
	S1PR2	20	51376966..51384411	10.78	1.84	3.57	0.00576	0.08	1	ENSCAFG00845018161	protein_coding
	CXCL6	13	63324875..63327104	10.71	4.17	18.02	1.59e-05	0.00103	0.33	ENSCAFG00845006313	protein_coding
	QRFP	9	54013135..54013545	10.63	2.69	6.47	0.04	0.3	1	ENSCAFG00845020546	protein_coding
	AREG	13	63757757..63767594	10.55	9.8	893.33	0.000158	0.00628	1	ENSCAFG00845006713	protein_coding
	ADAM11	9	complement(19403416..19423140)	10.55	1.66	3.16	0.02	0.21	1	ENSCAFG00845007311	protein_coding
	POU2AF1	5	21654173..21720838	10.48	3.49	11.26	0.00167	0.04	1	ENSCAFG00845002603	protein_coding
	FHDC1	15	51469943..51504911	10.45	3.61	12.17	0.000258	0.00898	1	ENSCAFG00845008193	protein_coding
	VCAN	3	complement(24026612..24144477)	10.44	2.51	5.7	0.000301	0.01	1	ENSCAFG00845020098	protein_coding
	TBKBP1	9	24830551..24848167	10.44	1.6	3.03	0.02	0.16	1	ENSCAFG00845015281	protein_coding
	RAB7B	38	complement(2331172..2356652)	10.43	3.8	13.9	2.04e-05	0.00126	0.43	ENSCAFG00845027801	protein_coding
	ITGB4	9	complement(5495318..5525460)	10.43	3.32	9.96	0.000112	0.00484	1	ENSCAFG00845024014	protein_coding
	ISG20	3	52242466..52253239	10.37	2.08	4.23	0.02	0.16	1	ENSCAFG00845003672	protein_coding
	gene:ENSCAFG00845014311	13	complement(37208578..37214358)	10.35	1.62	3.08	0.02	0.18	1	ENSCAFG00845014311	lncRNA
	C3orf52	33	16949798..16983693	10.34	1.65	3.13	0.02	0.18	1	ENSCAFG00845028909	protein_coding
	COL12A1	12	complement(37266365..37537523)	10.29	1.94	3.84	0.000311	0.01	1	ENSCAFG00845012985	protein_coding
	SCGB1A1	18	complement(55241056..55291719)	10.13	1.51	2.84	0.02	0.16	1	ENSCAFG00845009877	protein_coding
	RACGAP1	27	4738129..4775802	10.08	2.17	4.49	0.00246	0.05	1	ENSCAFG00845017966	protein_coding
	ATP10A	3	35199014..35386437	10.05	2.39	5.26	5.52e-05	0.00272	1	ENSCAFG00845018321	protein_coding
	gene:ENSCAFG00845001572	4	complement(74696895..74700028)	10.04	2.82	7.04	4.34e-05	0.00222	0.91	ENSCAFG00845001572	lncRNA
	F13A1	35	complement(6267724..6428774)	9.98	3.01	8.07	6.28e-06	0.000497	0.13	ENSCAFG00845015958	protein_coding
	SCN5A	23	complement(8567803..8663608)	9.91	4.35	20.41	3.11e-06	0.000278	0.07	ENSCAFG00845030126	protein_coding
	SIPA1L2	4	7047336..7260591	9.81	2.77	6.84	0.000163	0.00642	1	ENSCAFG00845000316	protein_coding
	TP53BP1	30	complement(10399747..10497556)	9.79	1.53	2.89	0.00478	0.08	1	ENSCAFG00845023383	protein_coding
	gene:ENSCAFG00845008563	1	112050756..112098357	9.76	2.3	4.93	0.00533	0.08	1	ENSCAFG00845008563	protein_coding
	ERICH2	36	15427571..15458715	9.74	6.59	96.42	3.82e-06	0.000335	0.08	ENSCAFG00845025839	protein_coding
	ANK2	32	32898398..33370466	9.72	3.91	15.06	6.46e-07	8.11e-05	0.01	ENSCAFG00845020611	protein_coding
	ARG2	8	41816756..41848129	9.68	4.29	19.5	1.19e-05	0.00082	0.25	ENSCAFG00845003478	protein_coding
	MCM5	10	complement(29507389..29528100)	9.68	2.92	7.55	3.67e-05	0.00193	0.77	ENSCAFG00845009614	protein_coding
	NAT9	9	6326487..6333230	9.61	2.69	6.47	0.000168	0.00654	1	ENSCAFG00845017160	protein_coding
	RRAGD	12	complement(49391187..49433003)	9.58	2.02	4.06	0.00822	0.11	1	ENSCAFG00845006807	protein_coding
	TRIM36_1	11	complement(4872368..4919361)	9.55	2.85	7.2	4.61e-06	0.000386	0.1	ENSCAFG00845010936	protein_coding
	KIFC1	12	3140220..3152876	9.5	2.7	6.48	0.000112	0.00484	1	ENSCAFG00845021754	protein_coding
	gene:ENSCAFG00845001416	4	9741236..9857688	9.5	2.18	4.52	0.01	0.14	1	ENSCAFG00845001416	protein_coding
	GPSM1	9	complement(50001472..50028791)	9.49	3.75	13.46	9.46e-06	0.000685	0.2	ENSCAFG00845006295	protein_coding
	SGCA	9	26959357..26972751	9.44	4.12	17.39	0.000147	0.00595	1	ENSCAFG00845012386	protein_coding
	GINS4	16	complement(25804796..25816475)	9.36	2.18	4.54	0.01	0.12	1	ENSCAFG00845008659	protein_coding
	ZNF703	16	complement(29568721..29588889)	9.34	3.02	8.1	0.000528	0.02	1	ENSCAFG00845013831	protein_coding
	SCT	18	complement(26303525..26304498)	9.31	2.52	5.73	0.01	0.14	1	ENSCAFG00845017312	protein_coding
	HSPB8	26	15605664..15625601	9.3	4.29	19.55	9.76e-07	0.000109	0.02	ENSCAFG00845028809	protein_coding
	TECRL	13	complement(55860622..55979065)	9.3	2.14	4.39	0.00453	0.07	1	ENSCAFG00845005649	protein_coding
	RCAN2	12	complement(14927180..15187355)	9.28	2.23	4.68	0.000541	0.02	1	ENSCAFG00845012828	protein_coding
	EEF1AKMT1	25	17496208..17522168	9.28	1.63	3.09	0.03	0.23	1	ENSCAFG00845021658	protein_coding
	SNX21	24	33854118..33859793	9.24	1.73	3.33	0.03	0.22	1	ENSCAFG00845015930	protein_coding
	NRROS	33	29919307..29942787	9.23	2.15	4.44	0.0045	0.07	1	ENSCAFG00845030131	protein_coding
	SYNGR3	6	complement(39258989..39263455)	9.16	5.42	42.72	1.31e-07	2.31e-05	0.00274	ENSCAFG00845017505	protein_coding
	PCLAF	30	complement(29011296..29022547)	9.16	3.62	12.28	1.69e-05	0.00108	0.35	ENSCAFG00845023122	protein_coding
	DGKA	10	276785..304392	9.12	2.49	5.61	6.87e-05	0.00325	1	ENSCAFG00845005690	protein_coding
	SARM1	9	43441681..43460542	9.07	1.95	3.87	0.00673	0.09	1	ENSCAFG00845007295	protein_coding
	ZDHHC14	1	47131000..47402551	9.06	3.98	15.83	1.29e-05	0.000869	0.27	ENSCAFG00845000812	protein_coding
	gene:ENSCAFG00845029607	30	8531020..8568598	9.05	3.31	9.91	0.000717	0.02	1	ENSCAFG00845029607	protein_coding
	ISLR2	30	37501047..37503290	9.01	3.74	13.34	5.78e-05	0.00283	1	ENSCAFG00845028834	protein_coding
	WNT11	21	22648814..22665904	9	3.56	11.76	0.00184	0.04	1	ENSCAFG00845010773	protein_coding
	GABRA3	X	complement(122425056..122682333)	8.99	8.06	266.85	6.83e-06	0.000531	0.14	ENSCAFG00845025696	protein_coding
	gene:ENSCAFG00845012589	13	25594903..25832970	8.97	1.91	3.76	0.000496	0.01	1	ENSCAFG00845012589	lncRNA
	WIF1	10	complement(7769166..7835635)	8.94	4.92	30.26	0.00122	0.03	1	ENSCAFG00845012141	protein_coding
	TCAP	9	complement(23605424..23606633)	8.88	2.87	7.32	0.00301	0.05	1	ENSCAFG00845012381	protein_coding
	TLN2	30	27192442..27616357	8.87	3.12	8.7	8.93e-07	0.000103	0.02	ENSCAFG00845019529	protein_coding
	UPK1B	33	23104322..23133703	8.85	3.46	10.98	0.00122	0.03	1	ENSCAFG00845016173	protein_coding
	SLC7A5	5	65532793..65565302	8.84	2	4	0.02	0.19	1	ENSCAFG00845003789	protein_coding
	ARL3	28	complement(15616285..15662673)	8.84	1.88	3.68	0.00655	0.09	1	ENSCAFG00845025280	protein_coding
	gene:ENSCAFG00845017991	8	complement(71291775..71310283)	8.83	2.13	4.37	0.01	0.13	1	ENSCAFG00845017991	protein_coding
	C17orf58	9	14239361..14244759	8.8	1.96	3.9	0.01	0.14	1	ENSCAFG00845024432	protein_coding
	ATAD2	13	complement(22007040..22073254)	8.77	2.32	5	0.000107	0.00465	1	ENSCAFG00845009576	protein_coding
	SLC6A7	4	complement(59353457..59373409)	8.76	1.89	3.7	0.00813	0.11	1	ENSCAFG00845008088	protein_coding
	DOK2	25	35543219..35549616	8.76	1.65	3.14	0.02	0.2	1	ENSCAFG00845028659	protein_coding
	ABHD8	20	45938590..45945756	8.69	1.53	2.89	0.03	0.24	1	ENSCAFG00845028391	protein_coding
	GLI1	10	1573578..1585034	8.65	4.14	17.63	1.24e-06	0.000134	0.03	ENSCAFG00845011836	protein_coding
	LAMA4	12	complement(69417668..69560564)	8.61	2.88	7.37	2.72e-05	0.00156	0.57	ENSCAFG00845018962	protein_coding
	SLC39A10	37	5270867..5408045	8.56	1.64	3.13	0.00774	0.1	1	ENSCAFG00845020786	protein_coding
	CD276	30	37168742..37197530	8.51	2.17	4.49	0.000548	0.02	1	ENSCAFG00845027858	protein_coding
	LBX2	17	49501151..49502716	8.37	2.01	4.04	0.04	0.29	1	ENSCAFG00845018879	protein_coding
	gene:ENSCAFG00845010304	11	complement(70013909..70033116)	8.33	3.3	9.86	0.00496	0.08	1	ENSCAFG00845010304	protein_coding
	NRP2	37	14230535..14345832	8.27	1.74	3.33	0.000743	0.02	1	ENSCAFG00845019968	protein_coding
	CPLANE1	4	71939851..72077149	8.27	1.68	3.21	0.00114	0.03	1	ENSCAFG00845003926	protein_coding
	gene:ENSCAFG00845005842	14	complement(31561875..31563453)	8.26	1.94	3.83	0.02	0.17	1	ENSCAFG00845005842	lncRNA
	ALDH1A2	30	complement(23233206..23498331)	8.23	2.13	4.37	0.04	0.28	1	ENSCAFG00845030136	protein_coding
	gene:ENSCAFG00845013389	6	complement(12434187..12506926)	8.23	2.03	4.07	0.000939	0.02	1	ENSCAFG00845013389	protein_coding
	GIPC1	20	48661602..48678490	8.17	2.21	4.62	0.00176	0.04	1	ENSCAFG00845022090	protein_coding
	SPOCK1	11	complement(25550906..26007073)	8.15	6.2	73.31	5.35e-08	1.08e-05	0.00112	ENSCAFG00845016123	protein_coding
	SORCS3	28	17387965..17978934	8.02	8.12	278.07	1.42e-10	6.84e-08	2.98e-06	ENSCAFG00845024509	protein_coding
	MAPT	9	complement(11159768..11263320)	7.9	4.36	20.53	1.56e-08	3.9e-06	0.000326	ENSCAFG00845022253	protein_coding
	SLC35G2	23	33780464..33823608	7.88	3.5	11.28	2.4e-06	0.000226	0.05	ENSCAFG00845022747	protein_coding
	TOX3	2	63525270..63630127	7.87	2.53	5.78	0.01	0.15	1	ENSCAFG00845003688	protein_coding
	gene:ENSCAFG00845018296	9	6552346..6555900	7.83	3.38	10.43	0.000434	0.01	1	ENSCAFG00845018296	protein_coding
	ELOVL2	35	complement(10792716..10855254)	7.81	3.92	15.12	0.00128	0.03	1	ENSCAFG00845020568	protein_coding
	SLC26A7	29	36818069..36931262	7.73	4.25	19.08	0.000585	0.02	1	ENSCAFG00845020813	protein_coding
	gene:ENSCAFG00845013593	16	5961807..5986089	7.73	1.75	3.36	0.00518	0.08	1	ENSCAFG00845013593	protein_coding
	MATN3_1	17	complement(15185696..15202146)	7.71	6.34	80.89	1.23e-07	2.19e-05	0.00257	ENSCAFG00845018475	protein_coding
	gene:ENSCAFG00845027233	33	complement(28158060..28193554)	7.7	6.59	96.12	6.63e-11	3.48e-08	1.39e-06	ENSCAFG00845027233	protein_coding
	PRRX1	7	complement(27867529..27939818)	7.7	5.97	62.62	4.36e-08	9.4e-06	0.000915	ENSCAFG00845001662	protein_coding
	GSAP	18	complement(17727492..17811913)	7.69	2.39	5.23	0.00694	0.1	1	ENSCAFG00845021366	protein_coding
	GLT8D2	15	complement(43174663..43204975)	7.69	1.93	3.81	0.04	0.27	1	ENSCAFG00845010772	protein_coding
	SPC24	20	50620846..50628588	7.68	2.75	6.73	0.00234	0.04	1	ENSCAFG00845021694	protein_coding
	GARNL3	9	complement(56853514..57000891)	7.65	2.16	4.47	0.00147	0.03	1	ENSCAFG00845006878	protein_coding
	ZNF219	15	complement(18439867..18442670)	7.62	3.58	12	9.26e-06	0.000676	0.19	ENSCAFG00845024578	protein_coding
	gene:ENSCAFG00845019715	17	15550093..15564456	7.58	5.87	58.41	6.31e-08	1.22e-05	0.00132	ENSCAFG00845019715	protein_coding
	MYO7B	19	complement(24305359..24377145)	7.51	3.84	14.29	0.000354	0.01	1	ENSCAFG00845021552	protein_coding
	RRM2	17	7204143..7220570	7.48	3.94	15.32	9.71e-07	0.000109	0.02	ENSCAFG00845025952	protein_coding
	QPCT	17	30366993..30392807	7.48	2.05	4.15	0.00696	0.1	1	ENSCAFG00845019624	protein_coding
	PAK1	21	21463819..21609213	7.45	3.14	8.81	4.03e-05	0.00208	0.84	ENSCAFG00845009162	protein_coding
	SHCBP1	15	8581788..8607462	7.42	3.08	8.47	3.04e-05	0.00168	0.64	ENSCAFG00845017509	protein_coding
	HPSE	32	complement(7187761..7220717)	7.38	1.92	3.78	0.0081	0.11	1	ENSCAFG00845021381	protein_coding
	CNTROB	5	32889100..32914223	7.35	1.54	2.91	0.03	0.22	1	ENSCAFG00845026847	protein_coding
	CACNA2D3	20	complement(35371705..36204746)	7.34	9.09	543.57	6.28e-09	1.73e-06	0.000132	ENSCAFG00845026635	protein_coding
	ARHGEF40	15	18420553..18438800	7.34	1.66	3.16	0.00482	0.08	1	ENSCAFG00845024363	protein_coding
	gene:ENSCAFG00845009892	7	38938017..39084402	7.33	1.79	3.45	0.00269	0.05	1	ENSCAFG00845009892	protein_coding
	ACHE	6	8809457..8816935	7.31	3.64	12.47	5.61e-05	0.00275	1	ENSCAFG00845000697	protein_coding
	gene:ENSCAFG00845014159	2	complement(75632481..75674267)	7.3	3.04	8.24	6.6e-05	0.00315	1	ENSCAFG00845014159	lncRNA
	SLC25A12	36	complement(16305986..16511932)	7.3	1.93	3.8	0.00494	0.08	1	ENSCAFG00845028165	protein_coding
	KLF5	22	27495481..27517642	7.29	2.41	5.33	0.01	0.12	1	ENSCAFG00845023297	protein_coding
	GPRASP2	X	77736671..77828242	7.28	2.37	5.16	0.00271	0.05	1	ENSCAFG00845022498	protein_coding
	RHPN1	13	37522087..37562692	7.25	1.91	3.77	0.00539	0.08	1	ENSCAFG00845015006	protein_coding
	PLEKHS1	28	25176136..25197227	7.19	5.02	32.37	6.3e-06	0.000497	0.13	ENSCAFG00845030420	protein_coding
	gene:ENSCAFG00845007142	1	complement(116193368..116218774)	7.19	1.64	3.11	0.01	0.13	1	ENSCAFG00845007142	protein_coding
	TMEM35A	X	76434105..76447582	7.17	2.66	6.3	0.000974	0.02	1	ENSCAFG00845016988	protein_coding
	IP6K3	12	complement(3404946..3418032)	7.11	3.44	10.88	0.00432	0.07	1	ENSCAFG00845025943	protein_coding
	CA13	29	31932238..31968628	7.07	3.15	8.9	0.000441	0.01	1	ENSCAFG00845017000	protein_coding
	UNC5CL	12	complement(10263438..10272570)	7.06	3.27	9.63	4.41e-05	0.00224	0.92	ENSCAFG00845014744	protein_coding
	CLDN19	15	708462..713007	7.04	3.68	12.82	0.00128	0.03	1	ENSCAFG00845016079	protein_coding
	HMMR	4	complement(48173528..48218336)	7.02	1.57	2.96	0.02	0.2	1	ENSCAFG00845000461	protein_coding
	RNASE13	15	complement(18383702..18384487)	6.95	2.67	6.35	0.00851	0.11	1	ENSCAFG00845024313	protein_coding
	gene:ENSCAFG00845022892	9	complement(34063500..34063715)	6.88	6.74	106.65	0.01	0.14	1	ENSCAFG00845022892	snoRNA
	RGS1	38	complement(6390151..6393923)	6.87	2.36	5.12	0.02	0.2	1	ENSCAFG00845025694	protein_coding
	ADGRD1	26	complement(1501632..1623687)	6.86	3.48	11.17	0.000181	0.00687	1	ENSCAFG00845029309	protein_coding
	AIF1L	9	complement(53846023..53868071)	6.85	2.28	4.85	0.00798	0.11	1	ENSCAFG00845020252	protein_coding
	AGBL5	17	21366967..21449783	6.83	1.77	3.41	0.00876	0.11	1	ENSCAFG00845005966	protein_coding
	MMP7	5	29238932..29247371	6.82	3.47	11.06	0.00949	0.12	1	ENSCAFG00845000992	protein_coding
	CDC20	15	complement(16969932..16981515)	6.81	4.74	26.77	5.7e-08	1.14e-05	0.0012	ENSCAFG00845019556	protein_coding
	SELE	7	28690094..28700681	6.75	9.59	772.11	1.21e-10	5.98e-08	2.53e-06	ENSCAFG00845002098	protein_coding
	DQX1	17	49476254..49483042	6.74	2.01	4.04	0.02	0.17	1	ENSCAFG00845018690	protein_coding
	DHRS11	9	37275221..37283463	6.73	3.98	15.8	5.03e-05	0.00252	1	ENSCAFG00845028995	protein_coding
	PRC1	3	53669547..53695841	6.73	3.68	12.79	9.74e-07	0.000109	0.02	ENSCAFG00845001624	protein_coding
	STC1	25	33824446..33834228	6.73	3.16	8.94	6.81e-05	0.00323	1	ENSCAFG00845015608	protein_coding
	DSN1	24	complement(26204405..26220288)	6.71	3.28	9.74	3.96e-05	0.00207	0.83	ENSCAFG00845026341	protein_coding
	MBOAT2	17	complement(6187679..6312476)	6.69	7.52	183.03	3.44e-07	5.16e-05	0.00721	ENSCAFG00845023611	protein_coding
	gene:ENSCAFG00845021531	23	complement(50120131..50121139)	6.68	2.9	7.46	0.00208	0.04	1	ENSCAFG00845021531	lncRNA
	MANEAL	15	complement(4857233..4863726)	6.64	2.42	5.34	0.00132	0.03	1	ENSCAFG00845030597	protein_coding
	gene:ENSCAFG00845027999	X	complement(52763089..52764635)	6.61	6.91	120.39	2.32e-08	5.5e-06	0.000487	ENSCAFG00845027999	protein_coding
	RAB6B	23	complement(31235171..31295965)	6.6	3.7	12.99	1.91e-06	0.000188	0.04	ENSCAFG00845030176	protein_coding
	DHRS2	8	3946351..3957633	6.57	10.13	1118.65	0.00013	0.00538	1	ENSCAFG00845004169	protein_coding
	PPCDC	30	38235019..38264113	6.55	1.67	3.17	0.02	0.19	1	ENSCAFG00845018988	protein_coding
	gene:ENSCAFG00845022238	8	72683944..72691525	6.51	2.46	5.5	0.02	0.16	1	ENSCAFG00845022238	protein_coding
	SVEP1	11	complement(66442407..66624302)	6.46	2.32	4.99	0.0015	0.03	1	ENSCAFG00845013295	protein_coding
	VWA1	5	56780831..56787858	6.43	1.62	3.08	0.03	0.22	1	ENSCAFG00845025241	protein_coding
	PADI2	2	81749859..81794317	6.4	1.85	3.6	0.00871	0.11	1	ENSCAFG00845004203	protein_coding
	ITGA3	9	26856943..26890148	6.39	2.13	4.38	0.00123	0.03	1	ENSCAFG00845011823	protein_coding
	gene:ENSCAFG00845030985	27	46225920..46227184	6.37	1.83	3.56	0.03	0.26	1	ENSCAFG00845030985	protein_coding
	S100A4	7	43440733..43445796	6.31	2.1	4.3	0.01	0.16	1	ENSCAFG00845002094	protein_coding
	COL8A1	33	6425053..6566276	6.3	3.29	9.75	7.57e-06	0.000576	0.16	ENSCAFG00845017539	protein_coding
	GDF11	10	147013..153803	6.25	5.27	38.6	1.39e-05	0.00091	0.29	ENSCAFG00845005484	protein_coding
	TMEM200A	1	69007396..69066131	6.25	3.92	15.13	7.99e-07	9.66e-05	0.02	ENSCAFG00845001609	protein_coding
	TUBG1_1	9	complement(21039469..21045498)	6.25	1.55	2.94	0.03	0.25	1	ENSCAFG00845008386	protein_coding
	COL23A1	11	2972436..3296159	6.24	1.98	3.96	0.04	0.27	1	ENSCAFG00845009535	protein_coding
	LAMC2	7	16299574..16357226	6.17	3	7.98	3.13e-05	0.00172	0.66	ENSCAFG00845004476	protein_coding
	COL16A1	2	69975330..70024420	6.17	1.92	3.79	0.00342	0.06	1	ENSCAFG00845005746	protein_coding
	gene:ENSCAFG00845007693	4	complement(35223563..35239187)	6.16	5.79	55.14	4.23e-06	0.000359	0.09	ENSCAFG00845007693	protein_coding
	gene:ENSCAFG00845017265	17	complement(50163595..50336732)	6.16	1.64	3.13	0.00893	0.11	1	ENSCAFG00845017265	protein_coding
	CUEDC1	9	complement(33373654..33392839)	6.15	2.45	5.46	0.00229	0.04	1	ENSCAFG00845016934	protein_coding
	SPC25	36	complement(13813585..13826318)	6.14	3.02	8.09	0.00115	0.03	1	ENSCAFG00845020433	protein_coding
	gene:ENSCAFG00845018064	9	6502454..6534436	6.13	3.71	13.08	4.34e-05	0.00222	0.91	ENSCAFG00845018064	protein_coding
	CCL8	9	complement(39761932..39764012)	6.11	8.56	376.14	0.000505	0.01	1	ENSCAFG00845011338	protein_coding
	ESRP1	29	39537281..39591310	6.11	3.22	9.34	0.00781	0.1	1	ENSCAFG00845015323	protein_coding
	GREB1L	7	complement(66566632..66703721)	6.05	1.57	2.98	0.02	0.16	1	ENSCAFG00845016277	protein_coding
	ZSWIM4	20	complement(49141419..49169583)	6.04	2.11	4.33	0.00219	0.04	1	ENSCAFG00845026936	protein_coding
	SOWAHB	32	complement(1498144..1500379)	6.04	2.02	4.06	0.02	0.2	1	ENSCAFG00845014859	protein_coding
	gene:ENSCAFG00845020230	20	48356979..48376970	5.93	1.83	3.55	0.02	0.17	1	ENSCAFG00845020230	protein_coding
	GPR37	14	10896513..10918510	5.91	11.28	2478.61	2.65e-05	0.00154	0.55	ENSCAFG00845005725	protein_coding
	SFTPD	4	29696745..29709347	5.9	2.75	6.71	0.00754	0.1	1	ENSCAFG00845014766	protein_coding
	CLTCL1	26	31307312..31403778	5.88	3.92	15.18	5.39e-06	0.000436	0.11	ENSCAFG00845030003	protein_coding
	NIPAL2	13	complement(576089..652374)	5.83	2.51	5.68	0.02	0.17	1	ENSCAFG00845024702	protein_coding
	TSPAN5	32	complement(20890676..21061716)	5.82	4.08	16.93	2.94e-05	0.00165	0.62	ENSCAFG00845023493	protein_coding
	MSH5	12	1364451..1386294	5.82	1.5	2.83	0.04	0.3	1	ENSCAFG00845012274	protein_coding
	PPP2R2B	2	complement(41461411..41901167)	5.79	4.28	19.43	0.000235	0.00838	1	ENSCAFG00845023118	protein_coding
	MYBL1	29	complement(16236395..16273273)	5.75	4.41	21.25	1.66e-07	2.76e-05	0.00347	ENSCAFG00845019346	protein_coding
	gene:ENSCAFG00845020236	20	complement(44795504..44942267)	5.75	4.18	18.14	5.04e-05	0.00252	1	ENSCAFG00845020236	protein_coding
	CPM	10	complement(11085709..11165621)	5.75	1.97	3.92	0.00298	0.05	1	ENSCAFG00845016944	protein_coding
	C5H16orf74	5	67175282..67207958	5.73	1.87	3.66	0.04	0.28	1	ENSCAFG00845004314	protein_coding
	VILL	23	8058903..8071244	5.72	2.66	6.32	0.00412	0.07	1	ENSCAFG00845029216	protein_coding
	VWA7	12	complement(1388283..1398036)	5.7	3.96	15.6	4.48e-08	9.41e-06	0.000939	ENSCAFG00845012577	protein_coding
	ADM2	10	complement(17544092..17546500)	5.69	5.94	61.54	1.18e-05	0.00082	0.25	ENSCAFG00845028178	protein_coding
	MCM2	20	1703632..1724237	5.69	3.09	8.53	3.48e-05	0.00186	0.73	ENSCAFG00845013762	protein_coding
	ABI2	37	12098507..12214606	5.69	1.53	2.88	0.02	0.19	1	ENSCAFG00845016661	protein_coding
	OSCP1	15	5981588..6012225	5.67	1.68	3.2	0.03	0.25	1	ENSCAFG00845030771	protein_coding
	CDH13	5	complement(68788965..69795981)	5.63	3.67	12.7	5.34e-06	0.000434	0.11	ENSCAFG00845017012	protein_coding
	STRA6	30	complement(37538924..37560014)	5.62	10.26	1225.09	7.18e-05	0.00336	1	ENSCAFG00845028892	protein_coding
	TPBG	12	43641057..43642971	5.59	2.46	5.49	0.00717	0.1	1	ENSCAFG00845010452	protein_coding
	gene:ENSCAFG00845004434	2	complement(66446688..66524903)	5.57	10.35	1301.42	9.6e-05	0.00428	1	ENSCAFG00845004434	lncRNA
	PTTG1	4	complement(50737391..50744665)	5.56	3.22	9.29	0.00229	0.04	1	ENSCAFG00845001057	protein_coding
	PLSCR5	23	complement(42331540..42357955)	5.53	5.3	39.31	0.000158	0.00628	1	ENSCAFG00845021401	protein_coding
	MST1R	20	39743897..39757861	5.53	3.19	9.14	0.000235	0.00838	1	ENSCAFG00845023772	protein_coding
	MYOF	28	complement(7863183..8005405)	5.51	1.58	3	0.02	0.18	1	ENSCAFG00845018608	protein_coding
	SLC13A4	16	12519260..12559921	5.5	7.87	234.05	4.03e-07	5.61e-05	0.00845	ENSCAFG00845008899	protein_coding
	NR4A3	11	57915647..57955434	5.43	4.84	28.74	1.25e-06	0.000134	0.03	ENSCAFG00845007898	protein_coding
	BBS7	19	18398830..18435279	5.42	1.66	3.17	0.02	0.18	1	ENSCAFG00845021025	protein_coding
	YDJC	26	complement(32310196..32311744)	5.41	3.96	15.61	0.000126	0.0053	1	ENSCAFG00845025856	protein_coding
	ADAMTS12	4	74379341..74696853	5.4	2.78	6.89	2.78e-05	0.00159	0.58	ENSCAFG00845001462	protein_coding
	DRD1	4	37916400..37921094	5.39	2.3	4.91	0.00235	0.04	1	ENSCAFG00845000442	protein_coding
	KIF12	11	complement(69484528..69492583)	5.38	2.44	5.42	0.03	0.23	1	ENSCAFG00845009372	protein_coding
	GPR68	8	complement(62362354..62374835)	5.36	3.77	13.68	6.21e-05	0.003	1	ENSCAFG00845013607	protein_coding
	RND2	9	complement(20755972..20759563)	5.35	3.44	10.85	0.000704	0.02	1	ENSCAFG00845006221	protein_coding
	GXYLT2	20	complement(19221724..19309944)	5.34	4.94	30.72	2.35e-06	0.000222	0.05	ENSCAFG00845007149	protein_coding
	CX3CR1	23	complement(9221526..9237271)	5.34	3.42	10.69	2.96e-05	0.00165	0.62	ENSCAFG00845015921	protein_coding
	PDGFB	10	26551117..26571479	5.33	2.68	6.39	0.00083	0.02	1	ENSCAFG00845022039	protein_coding
	THBS4	3	complement(26864144..26906081)	5.31	3.77	13.62	2.69e-05	0.00155	0.56	ENSCAFG00845006098	protein_coding
	PROCR	24	24875523..24879994	5.31	1.72	3.29	0.04	0.27	1	ENSCAFG00845018768	protein_coding
	SDR9C7	10	complement(1123868..1132058)	5.29	3.44	10.82	0.000669	0.02	1	ENSCAFG00845009288	protein_coding
	SH3KBP1	X	complement(15441780..15779762)	5.28	1.93	3.81	0.00947	0.12	1	ENSCAFG00845028384	protein_coding
	gene:ENSCAFG00845002361	2	85233586..85237624	5.23	5.09	34.15	1.37e-09	5.34e-07	2.86e-05	ENSCAFG00845002361	lncRNA
	TRIM59	34	complement(26552288..26566068)	5.15	2.69	6.43	0.000414	0.01	1	ENSCAFG00845027742	protein_coding
	TCFL5	24	complement(47541889..47557774)	5.13	1.63	3.09	0.02	0.2	1	ENSCAFG00845018226	protein_coding
	CCN5	24	32867970..32880797	5.12	3.36	10.26	0.000228	0.00821	1	ENSCAFG00845013975	protein_coding
	SLC12A8	33	complement(28318226..28451230)	5.1	5.68	51.34	1.31e-09	5.24e-07	2.75e-05	ENSCAFG00845027740	protein_coding
	KRTCAP3	17	21709148..21710749	5.06	2	4.01	0.04	0.27	1	ENSCAFG00845007989	protein_coding
	gene:ENSCAFG00845017657	20	complement(49990468..50037735)	5.06	1.94	3.83	0.00607	0.09	1	ENSCAFG00845017657	protein_coding
	CHI3L1	7	36715..43899	5.03	4.32	19.93	1.9e-05	0.00118	0.4	ENSCAFG00845014118	protein_coding
	gene:ENSCAFG00845018605	15	complement(13947160..13948675)	5.02	3.54	11.63	0.00705	0.1	1	ENSCAFG00845018605	protein_coding
	NID2	8	complement(28417539..28479186)	5.02	2.31	4.95	0.00196	0.04	1	ENSCAFG00845003626	protein_coding
	gene:ENSCAFG00845013439	9	complement(52089406..52094559)	5.02	2.23	4.68	0.000902	0.02	1	ENSCAFG00845013439	lncRNA
	PAICS	13	49053638..49185780	5.01	7.44	174.08	4.68e-09	1.33e-06	9.8e-05	ENSCAFG00845013190	protein_coding
	gene:ENSCAFG00845028130	28	complement(37541640..37570809)	5.01	4.06	16.72	2.88e-09	9.68e-07	6.04e-05	ENSCAFG00845028130	protein_coding
Downregulated	ALB_1	13	62962188..62978873	110753	-1.52	-2.87	0.04	0.29	1	ENSCAFG00845005754	protein_coding
	DHODH	5	78195854..78239419	21868.2	-3.6	-12.12	7.21e-06	0.000559	0.15	ENSCAFG00845007968	protein_coding
	APOA1	5	16686468..16688346	20056.5	-2.03	-4.09	0.00595	0.09	1	ENSCAFG00845004266	protein_coding
	ALDOB	11	complement(59284442..59301485)	17298	-2.07	-4.21	0.02	0.16	1	ENSCAFG00845009188	protein_coding
	APOC1	1	complement(111049970..111194226)	8746.04	-1.5	-2.83	0.04	0.28	1	ENSCAFG00845006666	protein_coding
	APOC3	5	complement(16690907..16693492)	8610.71	-3.57	-11.91	1.07e-06	0.000118	0.02	ENSCAFG00845004284	protein_coding
	CRP	38	22519714..22522146	5577.45	-2.33	-5.02	0.04	0.27	1	ENSCAFG00845030990	protein_coding
	SAA1_2	21	41766397..41769647	4618.34	-6.4	-84.19	1.62e-06	0.000164	0.03	ENSCAFG00845015494	protein_coding
	HPD	26	7682506..7692441	3987.24	-1.57	-2.96	0.03	0.24	1	ENSCAFG00845023604	protein_coding
	SERPINA3	8	63854919..63864061	3975.35	-2.8	-6.97	0.00471	0.07	1	ENSCAFG00845003163	protein_coding
	SAA1_1	21	complement(41732625..41826381)	3753.84	-5.8	-55.53	1.83e-05	0.00115	0.38	ENSCAFG00845015397	protein_coding
	HAMP	1	complement(117905326..117906534)	3235.43	-6.46	-88.3	9.22e-12	7.38e-09	1.93e-07	ENSCAFG00845003240	protein_coding
	CDO1	11	complement(5363481..5516371)	2548.7	-2.18	-4.53	0.00169	0.04	1	ENSCAFG00845005340	protein_coding
	CAT	18	complement(33972087..34033763)	2391.86	-1.82	-3.53	0.02	0.17	1	ENSCAFG00845024098	protein_coding
	MT2A	2	complement(60152673..60154757)	2277.59	-1.81	-3.51	0.03	0.23	1	ENSCAFG00845003852	protein_coding
	C1R	27	38303136..38333701	1705.66	-1.74	-3.34	0.02	0.2	1	ENSCAFG00845025120	protein_coding
	SERPINF2	9	46703323..46710871	1439.69	-1.84	-3.58	0.01	0.16	1	ENSCAFG00845014866	protein_coding
	APOA5	5	16721199..16723685	1361.06	-3.46	-11.01	8.7e-05	0.00396	1	ENSCAFG00845004306	protein_coding
	SERPINF1	9	46718590..46730215	1313.1	-2.14	-4.4	0.00637	0.09	1	ENSCAFG00845013723	protein_coding
	XBP1	26	complement(22536033..22541796)	1251.7	-2.09	-4.25	0.00425	0.07	1	ENSCAFG00845030211	protein_coding
	APBB1	21	complement(30545331..30585167)	1226.75	-2.06	-4.18	0.00416	0.07	1	ENSCAFG00845007672	protein_coding
	CYP2B6	1	113415766..113431674	1046.26	-2.05	-4.13	0.03	0.23	1	ENSCAFG00845002728	protein_coding
	NAMPT	18	14441184..14486688	1014	-3.39	-10.49	0.000561	0.02	1	ENSCAFG00845026934	protein_coding
	IGFBP2	37	23573472..23596810	963.44	-2.16	-4.48	0.02	0.2	1	ENSCAFG00845024863	protein_coding
	RARRES2	16	complement(16386104..16389726)	846.2	-2.44	-5.44	0.00735	0.1	1	ENSCAFG00845009354	protein_coding
	gene:ENSCAFG00845028284	27	36874542..36924834	766.15	-5.07	-33.64	8.46e-08	1.56e-05	0.00177	ENSCAFG00845028284	protein_coding
	LRG1	20	55836275..55838820	744.81	-2.41	-5.31	0.00316	0.06	1	ENSCAFG00845014474	protein_coding
	TCIM	16	complement(27041131..27042404)	731.44	-1.92	-3.79	0.004	0.07	1	ENSCAFG00845009070	protein_coding
	C1QC	2	complement(77219286..77223830)	719.73	-2.43	-5.41	0.000126	0.0053	1	ENSCAFG00845000378	protein_coding
	C1QB	2	complement(77209676..77214730)	712.58	-2.49	-5.6	7.11e-05	0.00334	1	ENSCAFG00845000358	protein_coding
	C1QA	2	complement(77227333..77230230)	629.87	-2.34	-5.06	0.000164	0.00643	1	ENSCAFG00845000400	protein_coding
	HSD11B1	7	8045392..8110389	620.74	-5.67	-50.91	1.71e-15	4.11e-12	3.59e-11	ENSCAFG00845002717	protein_coding
	OTC	X	33180997..33250567	618.05	-1.57	-2.96	0.03	0.25	1	ENSCAFG00845025700	protein_coding
	AMDHD1_2	15	36410952..36427134	590.59	-1.68	-3.21	0.02	0.21	1	ENSCAFG00845024156	protein_coding
	QSOX1	7	13446567..13482619	589.87	-1.89	-3.7	0.02	0.19	1	ENSCAFG00845002288	protein_coding
	GOT1	28	complement(12820567..12882397)	570.14	-2.3	-4.91	0.00189	0.04	1	ENSCAFG00845030772	protein_coding
	HSD17B14	1	108042665..108178953	515.91	-1.9	-3.72	0.00661	0.09	1	ENSCAFG00845000683	protein_coding
	SPP2	25	45720099..45742938	514.65	-2.08	-4.22	0.00251	0.05	1	ENSCAFG00845025963	protein_coding
	ACOX2	20	32378302..32410072	471.01	-1.61	-3.05	0.03	0.24	1	ENSCAFG00845018826	protein_coding
	SLC38A4	27	7846744..7968256	466.3	-3.43	-10.75	0.000245	0.00863	1	ENSCAFG00845026984	protein_coding
	TDO2	15	54113237..54131283	463.27	-2.43	-5.39	0.000599	0.02	1	ENSCAFG00845010812	protein_coding
	ST6GAL1	34	19380090..19501787	443.59	-1.81	-3.5	0.00996	0.12	1	ENSCAFG00845022028	protein_coding
	UOX	6	63976179..64053291	434.35	-3.02	-8.12	0.00222	0.04	1	ENSCAFG00845001685	protein_coding
	AADAT	25	complement(21095909..21122348)	427.41	-1.52	-2.86	0.03	0.25	1	ENSCAFG00845028500	protein_coding
	ASL	6	complement(565544..584326)	396.6	-1.7	-3.25	0.02	0.17	1	ENSCAFG00845013432	protein_coding
	gene:ENSCAFG00845007733	6	complement(24772504..24799451)	394.45	-1.83	-3.55	0.01	0.13	1	ENSCAFG00845007733	protein_coding
	gene:ENSCAFG00845000895	5	63814459..63818237	362.52	-2.35	-5.11	0.00015	0.00602	1	ENSCAFG00845000895	protein_coding
	PRODH2	1	117434889..117445619	355.14	-1.52	-2.87	0.01	0.14	1	ENSCAFG00845001097	protein_coding
	QDPR	3	63444950..63462417	345.36	-1.71	-3.27	0.01	0.13	1	ENSCAFG00845000600	protein_coding
	FCN2	9	51746180..51752999	344.8	-3.29	-9.78	0.000238	0.00845	1	ENSCAFG00845013263	protein_coding
	SLC27A2	30	16299931..16340726	331.19	-1.81	-3.5	0.01	0.14	1	ENSCAFG00845023230	protein_coding
	AGTR1	23	44235045..44237248	318.92	-3.08	-8.43	4.62e-06	0.000386	0.1	ENSCAFG00845022234	protein_coding
	FMO3	7	complement(27522170..27547286)	318.79	-2.26	-4.8	0.0018	0.04	1	ENSCAFG00845001467	protein_coding
	TKFC	18	complement(56098590..56112547)	310.11	-1.8	-3.49	0.03	0.24	1	ENSCAFG00845012900	protein_coding
	HAL	15	complement(36433070..36455953)	306.99	-2.77	-6.8	0.00214	0.04	1	ENSCAFG00845024266	protein_coding
	TNFSF10	34	complement(36802389..36820029)	300.39	-1.53	-2.88	0.02	0.19	1	ENSCAFG00845025786	protein_coding
	gene:ENSCAFG00845019268	26	9578446..9619768	287.85	-1.58	-2.99	0.03	0.23	1	ENSCAFG00845019268	protein_coding
	GLS2	10	complement(731091..746792)	282.74	-2.33	-5.03	0.00597	0.09	1	ENSCAFG00845008418	protein_coding
	CYP4A38	15	13754121..13807927	282.67	-1.69	-3.23	0.02	0.2	1	ENSCAFG00845017288	protein_coding
	SOD2	1	complement(49020475..49139710)	277.44	-2.48	-5.58	0.00157	0.03	1	ENSCAFG00845001754	protein_coding
	FADS1	18	55712831..55724132	277.09	-2.63	-6.18	0.00327	0.06	1	ENSCAFG00845011265	protein_coding
	MSRB1	6	39298520..39303043	276.75	-2.34	-5.06	0.000457	0.01	1	ENSCAFG00845018543	protein_coding
	gene:ENSCAFG00845013378	7	complement(40311897..40323091)	266.68	-4.01	-16.16	3.34e-05	0.00182	0.7	ENSCAFG00845013378	protein_coding
	C8A	5	complement(52772165..52837073)	258.37	-1.55	-2.93	0.02	0.18	1	ENSCAFG00845013747	protein_coding
	ALDH7A1	11	complement(16489913..16604251)	253.2	-1.52	-2.87	0.03	0.26	1	ENSCAFG00845010312	protein_coding
	ZBTB45	1	100041887..100056901	252.78	-1.64	-3.11	0.04	0.29	1	ENSCAFG00845000308	protein_coding
	EPAS1	10	49422316..49508077	246.62	-1.94	-3.84	0.00698	0.1	1	ENSCAFG00845027702	protein_coding
	NNMT	5	complement(19045438..19065924)	245.04	-6.97	-125.11	1.02e-13	1.57e-10	2.15e-09	ENSCAFG00845004639	protein_coding
	SLC16A7	10	3357277..3519865	244.99	-2.07	-4.21	0.01	0.14	1	ENSCAFG00845007615	protein_coding
	ALPL	2	complement(78128381..78182455)	242.68	-3.4	-10.59	7.93e-05	0.00366	1	ENSCAFG00845001491	protein_coding
	gene:ENSCAFG00845015612	21	41784534..41827965	242.29	-4.08	-16.93	0.00061	0.02	1	ENSCAFG00845015612	protein_coding
	SHMT1	5	41329080..41356907	241.19	-1.57	-2.97	0.01	0.15	1	ENSCAFG00845020125	protein_coding
	CD209	20	complement(53045924..53049856)	241.03	-3.93	-15.19	5.69e-07	7.38e-05	0.01	ENSCAFG00845028310	protein_coding
	YBX3	27	35383839..35411207	239.09	-1.85	-3.62	0.00765	0.1	1	ENSCAFG00845025328	protein_coding
	SLC6A14	X	90670706..90696701	228.31	-8.92	-485.78	2.76e-15	5.79e-12	5.78e-11	ENSCAFG00845017665	protein_coding
	MGLL	20	complement(1788085..1901966)	225.96	-2.56	-5.88	2.98e-05	0.00166	0.63	ENSCAFG00845017684	protein_coding
	C8B	5	52722355..52761221	224.5	-3.09	-8.54	6.35e-07	8.08e-05	0.01	ENSCAFG00845013718	protein_coding
	gene:ENSCAFG00845025131	28	complement(34320605..34345566)	216.89	-2.54	-5.83	7.66e-05	0.00356	1	ENSCAFG00845025131	protein_coding
	ACOT12	3	25842690..25885817	214.34	-1.58	-2.99	0.02	0.19	1	ENSCAFG00845021525	protein_coding
	FTCD	31	complement(39092651..39105751)	213.66	-1.75	-3.36	0.00379	0.06	1	ENSCAFG00845024727	protein_coding
	gene:ENSCAFG00845012905	6	complement(75916532..75941356)	213.1	-2.69	-6.45	3.35e-06	0.000298	0.07	ENSCAFG00845012905	protein_coding
	HGFAC_2	3	complement(61382412..61390658)	210.33	-2.16	-4.46	0.00663	0.09	1	ENSCAFG00845010920	protein_coding
	gene:ENSCAFG00845001195	7	complement(5418422..5448895)	204.67	-2.71	-6.54	0.00056	0.02	1	ENSCAFG00845001195	protein_coding
	SLC38A2	27	8254335..8268583	200.41	-1.7	-3.26	0.02	0.21	1	ENSCAFG00845027394	protein_coding
	GPLD1	35	complement(22615700..22678274)	190.52	-2.23	-4.7	0.000523	0.01	1	ENSCAFG00845018430	protein_coding
	SDS	26	complement(10969027..10976909)	186.85	-2.7	-6.49	0.01	0.16	1	ENSCAFG00845024052	protein_coding
	CBS	31	complement(36773643..36792300)	184.99	-1.66	-3.17	0.00817	0.11	1	ENSCAFG00845017169	protein_coding
	U2AF1	31	complement(36805359..36818952)	180.86	-1.6	-3.02	0.00635	0.09	1	ENSCAFG00845017455	protein_coding
	CD5L	7	40348133..40372831	180.63	-3.41	-10.6	6.95e-05	0.00327	1	ENSCAFG00845013426	protein_coding
	IL33	11	28069663..28108194	176.77	-3.42	-10.67	1.28e-05	0.000861	0.27	ENSCAFG00845024013	protein_coding
	ACADSB	28	33120418..33160739	176.17	-1.96	-3.9	0.00463	0.07	1	ENSCAFG00845024388	protein_coding
	ZFYVE21	8	71730738..71741005	174	-1.7	-3.25	0.00424	0.07	1	ENSCAFG00845019992	protein_coding
	SLC22A9	18	complement(54549479..54591321)	173.13	-1.98	-3.93	0.00112	0.03	1	ENSCAFG00845006786	protein_coding
	DEFB1	16	57167155..57177835	172.19	-4.18	-18.18	1.14e-11	8.49e-09	2.4e-07	ENSCAFG00845021822	protein_coding
	SLC5A6	17	complement(21351935..21515309)	166.46	-2.15	-4.43	0.00597	0.09	1	ENSCAFG00845005860	protein_coding
	SLC31A1	11	68715210..68812959	165.83	-1.77	-3.42	0.00885	0.11	1	ENSCAFG00845007669	protein_coding
	ASGR2	5	complement(32217609..32223973)	165.06	-1.52	-2.87	0.01	0.12	1	ENSCAFG00845017847	protein_coding
	TMEM106C	27	complement(6866431..6871669)	162.73	-1.67	-3.18	0.00652	0.09	1	ENSCAFG00845024661	protein_coding
	SELENOK	20	36383245..36389965	154.8	-1.57	-2.97	0.00664	0.09	1	ENSCAFG00845027222	protein_coding
	gene:ENSCAFG00845020244	21	complement(51743318..51777278)	149.02	-2.51	-5.68	0.03	0.26	1	ENSCAFG00845020244	protein_coding
	H6PD	5	62774303..62803557	146.87	-1.8	-3.48	0.01	0.16	1	ENSCAFG00845028796	protein_coding
	gene:ENSCAFG00845011323	18	55724856..55726255	142.07	-2.34	-5.06	0.00852	0.11	1	ENSCAFG00845011323	lncRNA
	gene:ENSCAFG00845004099	3	complement(2231902..2233289)	140.39	-2.35	-5.1	8.46e-06	0.000626	0.18	ENSCAFG00845004099	lncRNA
	HINT2	11	complement(53407584..53409966)	138.84	-1.59	-3.02	0.00452	0.07	1	ENSCAFG00845010022	protein_coding
	gene:ENSCAFG00845019148	20	complement(51515153..51542344)	138.75	-2.45	-5.48	0.01	0.14	1	ENSCAFG00845019148	protein_coding
	PPP1R1A	27	761653..770038	137.41	-1.53	-2.89	0.03	0.22	1	ENSCAFG00845015732	protein_coding
	AIF1	12	1249645..1251403	133.59	-2.7	-6.5	2.32e-06	0.000222	0.05	ENSCAFG00845010791	protein_coding
	TRIB3	24	complement(21143273..21150479)	131.95	-1.93	-3.81	0.01	0.14	1	ENSCAFG00845016825	protein_coding
	gene:ENSCAFG00845020377	21	complement(51772175..51787391)	120.84	-3.08	-8.46	0.00861	0.11	1	ENSCAFG00845020377	protein_coding
	gene:ENSCAFG00845002422	7	6291307..6335150	120.53	-1.74	-3.33	0.01	0.13	1	ENSCAFG00845002422	protein_coding
	SLC37A4	5	14766743..14773278	120.04	-2.12	-4.34	0.000506	0.01	1	ENSCAFG00845000912	protein_coding
	PRG4	7	19096096..19113006	118.86	-5.03	-32.63	6.2e-10	2.61e-07	1.3e-05	ENSCAFG00845005297	protein_coding
	SLC3A2	18	complement(54862008..54870971)	116.88	-1.59	-3.02	0.02	0.18	1	ENSCAFG00845007354	protein_coding
	DNASE1L3	20	32631042..32653137	115.28	-3.1	-8.58	3.73e-07	5.41e-05	0.00782	ENSCAFG00845020523	protein_coding
	MAN2A1	3	complement(2234189..2394029)	113.5	-2.53	-5.79	1.77e-05	0.00112	0.37	ENSCAFG00845004163	protein_coding
	SELENOS	3	40188094..40197506	113.14	-1.83	-3.55	0.00208	0.04	1	ENSCAFG00845000893	protein_coding
	CBR1	31	30613800..30673577	110.57	-1.74	-3.34	0.01	0.13	1	ENSCAFG00845027033	protein_coding
	ZDHHC9	X	complement(102864567..102896674)	110.24	-2.34	-5.06	0.00875	0.11	1	ENSCAFG00845031015	protein_coding
	ERO1B	4	3779458..3839095	108.1	-1.61	-3.05	0.01	0.12	1	ENSCAFG00845002967	protein_coding
	EVA1A	17	48656401..48681262	107.45	-1.89	-3.71	0.000235	0.00838	1	ENSCAFG00845016600	protein_coding
	CLEC10A_1	5	complement(32193634..32197977)	103.9	-3.2	-9.18	3.21e-07	4.9e-05	0.00672	ENSCAFG00845017661	protein_coding
	CDADC1	22	complement(2408547..2480562)	102.67	-2.62	-6.15	3.29e-05	0.0018	0.69	ENSCAFG00845024154	protein_coding
	gene:ENSCAFG00845009033	9	38592656..38595399	102.45	-1.73	-3.31	0.00246	0.05	1	ENSCAFG00845009033	protein_coding
	IGFBP3	16	1008253..1015330	98.21	-2.72	-6.61	3.49e-05	0.00186	0.73	ENSCAFG00845011212	protein_coding
	gene:ENSCAFG00845000874	5	63800302..63812244	96.63	-6.05	-66.11	3.59e-09	1.1e-06	7.52e-05	ENSCAFG00845000874	protein_coding
	gene:ENSCAFG00845010156	17	complement(59493651..59532902)	95.74	-2.13	-4.39	0.00804	0.11	1	ENSCAFG00845010156	protein_coding
	ISOC1	11	18760942..18778934	93.79	-2.74	-6.7	1.26e-05	0.000856	0.26	ENSCAFG00845007166	protein_coding
	gene:ENSCAFG00845011766	16	1332512..1388689	93.03	-2.13	-4.37	0.03	0.25	1	ENSCAFG00845011766	protein_coding
	CLEC4F	10	complement(70192908..70202376)	91.01	-3.49	-11.26	0.0033	0.06	1	ENSCAFG00845028037	protein_coding
	ARHGAP45_2	20	complement(58527625..58529997)	90.91	-1.83	-3.55	0.00111	0.03	1	ENSCAFG00845014517	protein_coding
	F13B	7	5370530..5396990	90.77	-2.09	-4.27	0.000318	0.01	1	ENSCAFG00845001160	protein_coding
	gene:ENSCAFG00845020641	22	complement(19856961..19860073)	86.61	-3.87	-14.65	2.11e-05	0.00128	0.44	ENSCAFG00845020641	protein_coding
	gene:ENSCAFG00845026581	26	complement(30442161..30466180)	86.18	-2.78	-6.85	2.92e-06	0.000262	0.06	ENSCAFG00845026581	protein_coding
	CDA	2	complement(78870359..78894541)	84.51	-2.34	-5.05	0.000815	0.02	1	ENSCAFG00845002612	protein_coding
	GLYAT	18	38255983..38368313	84.5	-1.61	-3.05	0.02	0.18	1	ENSCAFG00845017865	protein_coding
	MARCO	19	complement(32381113..32419679)	83.92	-2.96	-7.8	0.000413	0.01	1	ENSCAFG00845029094	protein_coding
	EPHX2	25	complement(30232724..30297642)	80.68	-1.53	-2.88	0.02	0.18	1	ENSCAFG00845011024	protein_coding
	CD163	27	38023571..38105604	80.54	-2.11	-4.32	0.000367	0.01	1	ENSCAFG00845023298	protein_coding
	EGFR	18	5890228..6085544	78.5	-3.83	-14.18	1.73e-08	4.21e-06	0.000362	ENSCAFG00845011396	protein_coding
	GCDH	20	complement(49800586..49807454)	77.81	-2.09	-4.26	0.00035	0.01	1	ENSCAFG00845015478	protein_coding
	gene:ENSCAFG00845014624	11	complement(74853326..74855811)	75.18	-1.6	-3.04	0.0058	0.09	1	ENSCAFG00845014624	protein_coding
	GPC3	X	complement(106172666..106610973)	73.48	-2.44	-5.43	2.14e-06	0.000207	0.04	ENSCAFG00845031100	protein_coding
	POSTN	25	3265828..3307415	73.34	-3.39	-10.5	4.28e-07	5.85e-05	0.00898	ENSCAFG00845026785	protein_coding
	gene:ENSCAFG00845002524	6	42519762..42523399	70.14	-1.68	-3.2	0.00708	0.1	1	ENSCAFG00845002524	protein_coding
	MAN1C1	2	complement(74721600..74865280)	67.54	-1.8	-3.48	0.00188	0.04	1	ENSCAFG00845013691	protein_coding
	gene:ENSCAFG00845026573	27	22052825..22054214	66.86	-3	-8.02	1.35e-05	0.000894	0.28	ENSCAFG00845026573	protein_coding
	IGFALS	6	39432251..39435092	66.47	-1.88	-3.68	0.03	0.23	1	ENSCAFG00845019117	protein_coding
	APOF	10	complement(670708..671760)	65.26	-2.83	-7.12	0.00221	0.04	1	ENSCAFG00845008198	protein_coding
	CSF1R	4	59444535..59544925	63.2	-1.76	-3.4	0.00244	0.05	1	ENSCAFG00845008395	protein_coding
	KMO	7	32767900..32821021	61.32	-1.84	-3.57	0.01	0.15	1	ENSCAFG00845004366	protein_coding
	XDH	17	complement(25465095..25524434)	61.26	-2.05	-4.13	0.000268	0.00918	1	ENSCAFG00845012424	protein_coding
	gene:ENSCAFG00845009481	12	41775391..41822815	60.21	-1.61	-3.05	0.00398	0.07	1	ENSCAFG00845009481	protein_coding
	KYNU	19	46479626..46607752	59.06	-3.81	-14.07	8.37e-07	9.83e-05	0.02	ENSCAFG00845013520	protein_coding
	gene:ENSCAFG00845001181	7	5397028..5398408	57.91	-1.89	-3.71	0.002	0.04	1	ENSCAFG00845001181	lncRNA
	MGAM	16	complement(7045909..7120389)	57.35	-1.87	-3.65	0.00621	0.09	1	ENSCAFG00845024416	protein_coding
	LYVE1	21	complement(34593119..34611630)	57.32	-1.73	-3.32	0.02	0.17	1	ENSCAFG00845014712	protein_coding
	SOCS2	15	34451551..34494605	56.99	-2.56	-5.89	0.000317	0.01	1	ENSCAFG00845021192	protein_coding
	GJB2	25	18090743..18096185	56.7	-2.69	-6.43	0.000353	0.01	1	ENSCAFG00845023429	protein_coding
	gene:ENSCAFG00845014764	27	25790334..25791522	56.04	-1.62	-3.07	0.00892	0.11	1	ENSCAFG00845014764	lncRNA
	OIT3	4	23799664..23825413	56	-2.47	-5.54	0.01	0.14	1	ENSCAFG00845005928	protein_coding
	SLC1A1	1	93451891..93532204	55.43	-6.77	-109.33	8.25e-25	1.39e-20	1.73e-20	ENSCAFG00845002818	protein_coding
	gene:ENSCAFG00845026828	18	complement(14034205..14037433)	55.11	-2.8	-6.95	0.00037	0.01	1	ENSCAFG00845026828	lncRNA
	AGPAT3	31	37296291..37427627	54.96	-2.46	-5.52	4.04e-06	0.00035	0.08	ENSCAFG00845018820	protein_coding
	COLEC11	17	2241626..2274915	53.63	-2.04	-4.12	0.000505	0.01	1	ENSCAFG00845021783	protein_coding
	AKR1C3	2	31045998..31070795	53.14	-1.92	-3.79	0.00188	0.04	1	ENSCAFG00845002994	protein_coding
	GMPPB	20	39908072..39911799	52.55	-2.46	-5.5	0.00228	0.04	1	ENSCAFG00845025132	protein_coding
	COL9A2	15	2733754..2748789	51.82	-2.98	-7.87	0.000624	0.02	1	ENSCAFG00845010158	protein_coding
	ABCB1	14	complement(13409565..13507428)	51.63	-1.58	-3	0.00641	0.09	1	ENSCAFG00845007972	protein_coding
	S100A9	7	complement(43516663..43519740)	51.34	-2.02	-4.04	0.01	0.13	1	ENSCAFG00845002276	protein_coding
	ADSS2	7	complement(35267844..35304386)	50.88	-1.6	-3.04	0.0054	0.08	1	ENSCAFG00845005250	protein_coding
	KCNJ8	27	25588452..25595598	50.77	-1.51	-2.85	0.00875	0.11	1	ENSCAFG00845014663	protein_coding
	IYD	1	41072213..41090215	49.53	-1.51	-2.84	0.03	0.25	1	ENSCAFG00845019736	protein_coding
	CLEC4G	20	complement(53005022..53009242)	48.08	-3.63	-12.39	0.000528	0.02	1	ENSCAFG00845028231	protein_coding
	gene:ENSCAFG00845006682	15	61830906..61852794	47.97	-2.13	-4.38	0.02	0.19	1	ENSCAFG00845006682	protein_coding
	CFP	X	complement(41379658..41385368)	47.92	-2.48	-5.59	0.00029	0.00976	1	ENSCAFG00845030596	protein_coding
	AMPD2	6	complement(42541400..42582932)	46.66	-2.03	-4.08	0.00294	0.05	1	ENSCAFG00845002629	protein_coding
	EHD3	17	25392095..25417697	45.26	-2.34	-5.06	0.000868	0.02	1	ENSCAFG00845012374	protein_coding
	COLEC10	13	18611276..18649791	44.7	-2.94	-7.68	0.000993	0.02	1	ENSCAFG00845005655	protein_coding
	TJP2	1	complement(88673965..88778196)	44.38	-1.58	-2.99	0.01	0.14	1	ENSCAFG00845001062	protein_coding
	SLC16A1	17	63815622..63983167	42.98	-1.95	-3.85	0.00446	0.07	1	ENSCAFG00845006291	protein_coding
	gene:ENSCAFG00845014702	9	46677143..46679526	41.22	-2.23	-4.7	0.00429	0.07	1	ENSCAFG00845014702	lncRNA
	gene:ENSCAFG00845001142	1	117447317..117454286	41.02	-1.69	-3.23	0.00542	0.08	1	ENSCAFG00845001142	protein_coding
	P4HA1	4	complement(23886987..23964060)	40.93	-1.53	-2.89	0.02	0.17	1	ENSCAFG00845006050	protein_coding
	NMRK1	1	83591182..83615907	40.73	-1.88	-3.67	0.00153	0.03	1	ENSCAFG00845011585	protein_coding
	CCDC117	26	22519113..22532188	40.27	-1.83	-3.57	0.000695	0.02	1	ENSCAFG00845030178	protein_coding
	gene:ENSCAFG00845018861	24	complement(5803229..5840657)	40.04	-1.54	-2.91	0.02	0.2	1	ENSCAFG00845018861	protein_coding
	FAM107A	20	32290813..32367011	39.56	-3.46	-11.03	0.000261	0.00907	1	ENSCAFG00845018733	protein_coding
	PLAC8A	32	complement(7086317..7112992)	37.58	-1.99	-3.96	0.00639	0.09	1	ENSCAFG00845021212	protein_coding
	gene:ENSCAFG00845012013	13	48052063..48053557	36.99	-1.7	-3.25	0.00173	0.04	1	ENSCAFG00845012013	lncRNA
	CBR4	25	complement(19734924..19756246)	36.98	-1.77	-3.41	0.00174	0.04	1	ENSCAFG00845026026	protein_coding
	gene:ENSCAFG00845000641	1	complement(87683405..87686343)	36.96	-3.5	-11.29	8.98e-07	0.000103	0.02	ENSCAFG00845000641	lncRNA
	SLCO1A2	27	26605242..26759510	36.3	-1.98	-3.94	0.02	0.22	1	ENSCAFG00845015426	protein_coding
	SORBS1	28	complement(9096619..9325647)	36.16	-2.47	-5.56	0.000545	0.02	1	ENSCAFG00845023271	protein_coding
	IGF1	15	complement(41856552..41930595)	36	-1.84	-3.57	0.04	0.28	1	ENSCAFG00845009366	protein_coding
	CCDC170	1	42020714..42119544	35.92	-3.69	-12.94	3.03e-09	9.99e-07	6.35e-05	ENSCAFG00845000020	protein_coding
	SPATS2L	37	9302462..9463742	35.53	-1.97	-3.9	0.000375	0.01	1	ENSCAFG00845028292	protein_coding
	CBR3	31	30713139..30720547	35.33	-1.88	-3.68	0.00166	0.03	1	ENSCAFG00845027234	protein_coding
	BCHE	34	complement(30972845..31038271)	34.81	-2.14	-4.4	0.000884	0.02	1	ENSCAFG00845018401	protein_coding
	TP53INP1	29	complement(39781168..39790256)	34.35	-1.69	-3.23	0.00991	0.12	1	ENSCAFG00845016236	protein_coding
	SLC27A6	11	18648148..18720578	34.2	-2.13	-4.39	0.00495	0.08	1	ENSCAFG00845007075	protein_coding
	MAF	5	72271341..72302366	33.91	-1.54	-2.92	0.00474	0.07	1	ENSCAFG00845021165	protein_coding
	AADAC_2	23	46968171..46992376	33.65	-2.43	-5.4	0.000113	0.00485	1	ENSCAFG00845027279	protein_coding
	SLC2A9	3	70149887..70345335	33.28	-2.16	-4.46	0.000534	0.02	1	ENSCAFG00845002932	protein_coding
	ITFG2	27	complement(42291904..42302596)	32.84	-2.33	-5.04	0.0022	0.04	1	ENSCAFG00845025183	protein_coding
	TRAF3IP2	12	complement(68911760..68952954)	32.72	-1.84	-3.58	0.01	0.13	1	ENSCAFG00845017420	protein_coding
	CNNM2	28	15788533..15990025	32.67	-1.5	-2.84	0.00906	0.11	1	ENSCAFG00845025992	protein_coding
	RAB20	22	complement(59447953..59476746)	32.59	-1.79	-3.45	0.00392	0.06	1	ENSCAFG00845020565	protein_coding
	ACVR1B	27	complement(3006172..3042070)	31.87	-2.03	-4.08	0.00142	0.03	1	ENSCAFG00845027407	protein_coding
	NR2F1	3	complement(15603875..15613542)	31.87	-2.08	-4.24	0.000155	0.00621	1	ENSCAFG00845015564	protein_coding
	ALDH1B1	11	55671876..55690975	31.08	-7.62	-196.94	3.35e-20	1.88e-16	7.03e-16	ENSCAFG00845014101	protein_coding
	YIPF1	5	55230295..55343004	30.87	-1.52	-2.87	0.00968	0.12	1	ENSCAFG00845015546	protein_coding
	SLC43A1	18	39335059..39356531	30.46	-3.06	-8.34	6.95e-07	8.52e-05	0.01	ENSCAFG00845020974	protein_coding
	CXCL12	28	3070793..3099455	30.26	-1.51	-2.84	0.03	0.22	1	ENSCAFG00845026834	protein_coding
	ACE2_1	X	complement(11759554..11789618)	30.09	-4.28	-19.37	5.33e-12	4.98e-09	1.12e-07	ENSCAFG00845030385	protein_coding
	ADAM23	37	14933217..15098305	29.84	-2.61	-6.11	0.00693	0.1	1	ENSCAFG00845021040	protein_coding
	ZBTB16	5	complement(19106853..19291539)	29.7	-1.92	-3.78	0.000269	0.00918	1	ENSCAFG00845000220	protein_coding
	gene:ENSCAFG00845022215	18	complement(39560139..39571748)	29.21	-2.12	-4.35	0.000302	0.01	1	ENSCAFG00845022215	lncRNA
	ANGPTL6	20	51475288..51483383	29.15	-2.23	-4.7	1.23e-05	0.000843	0.26	ENSCAFG00845018834	protein_coding
	LPIN1	17	8451917..8584010	29.14	-1.68	-3.2	0.02	0.17	1	ENSCAFG00845028736	protein_coding
	EMILIN1	17	21391263..21399050	29.14	-1.93	-3.81	0.0024	0.05	1	ENSCAFG00845005994	protein_coding
	IFNAR1	31	28160333..28195529	29.14	-1.86	-3.63	0.000269	0.00918	1	ENSCAFG00845026778	protein_coding
	UNC93A	1	complement(55234727..55273717)	29.06	-3.5	-11.35	7.46e-05	0.00347	1	ENSCAFG00845004882	protein_coding
	NGFR	9	26396704..26416363	28.81	-1.79	-3.46	0.0023	0.04	1	ENSCAFG00845011173	protein_coding
	LNX2	25	12129283..12205599	28.54	-1.5	-2.82	0.0049	0.08	1	ENSCAFG00845025569	protein_coding
	HGF	18	complement(21778229..21858761)	27.38	-2.97	-7.86	0.000104	0.00457	1	ENSCAFG00845025968	protein_coding
	gene:ENSCAFG00845009061	8	6829172..6831095	27.37	-3.38	-10.43	0.00976	0.12	1	ENSCAFG00845009061	protein_coding
	gene:ENSCAFG00845009290	15	41850796..41854315	27.15	-1.82	-3.54	0.04	0.29	1	ENSCAFG00845009290	lncRNA
	gene:ENSCAFG00845009279	15	complement(41850792..41854315)	27.04	-1.82	-3.52	0.03	0.26	1	ENSCAFG00845009279	lncRNA
	gene:ENSCAFG00845009739	16	16642293..16647499	27.04	-1.66	-3.15	0.00355	0.06	1	ENSCAFG00845009739	protein_coding
	FEM1B	30	32493263..32507330	26.64	-1.56	-2.94	0.02	0.17	1	ENSCAFG00845019340	protein_coding
	PRELP	38	195237..208922	26.64	-1.71	-3.28	0.0025	0.05	1	ENSCAFG00845019335	protein_coding
	BST1	3	complement(65096301..65118989)	26.55	-1.86	-3.62	0.00868	0.11	1	ENSCAFG00845001361	protein_coding
	NTN4	15	complement(36191693..36313981)	26.55	-4.68	-25.59	2.89e-08	6.58e-06	0.000607	ENSCAFG00845023731	protein_coding
	ADAMTSL2	9	50799856..50833228	25.72	-1.54	-2.91	0.04	0.3	1	ENSCAFG00845010741	protein_coding
	gene:ENSCAFG00845028677	38	complement(21063938..21077559)	25.36	-2.68	-6.41	2.99e-05	0.00166	0.63	ENSCAFG00845028677	protein_coding
	ANKRD42	21	complement(16114429..16184510)	25.11	-3.31	-9.9	0.000102	0.00451	1	ENSCAFG00845011790	protein_coding
	TMEM256	5	complement(32440845..32443378)	24.75	-1.56	-2.94	0.00217	0.04	1	ENSCAFG00845022094	protein_coding
	SRD5A2	17	complement(25580843..25620171)	24.47	-2.66	-6.33	0.00819	0.11	1	ENSCAFG00845012713	protein_coding
	LAPTM4B	13	189690..278080	24.36	-2.59	-6.03	0.0073	0.1	1	ENSCAFG00845023537	protein_coding
	SFRP1	16	26010215..26053974	24.06	-2.47	-5.53	1.07e-05	0.000764	0.23	ENSCAFG00845008758	protein_coding
	CFLAR	37	10173527..10222398	23.95	-1.63	-3.1	0.01	0.13	1	ENSCAFG00845029893	protein_coding
	ITGA9	23	7569438..8049183	23.4	-1.56	-2.95	0.00562	0.08	1	ENSCAFG00845028890	protein_coding
	CASP3	16	48135662..48157268	23.22	-1.67	-3.19	0.00322	0.06	1	ENSCAFG00845015288	protein_coding
	NELL2	27	9551037..9870309	23.14	-3.81	-14.06	8.91e-05	0.00404	1	ENSCAFG00845028728	protein_coding
	PRDX4	X	19316017..19339141	22.65	-1.61	-3.06	0.00185	0.04	1	ENSCAFG00845030129	protein_coding
	PTPRJ	18	complement(42238586..42285426)	22.58	-1.66	-3.16	0.00412	0.07	1	ENSCAFG00845018509	protein_coding
	PTPN3	11	complement(65619501..65764431)	22.06	-1.63	-3.09	0.00631	0.09	1	ENSCAFG00845012416	protein_coding
	GAREM1	7	57195979..57400589	22.03	-1.87	-3.66	0.00305	0.05	1	ENSCAFG00845009634	protein_coding
	SLC22A3	1	49593126..49681430	21.88	-2.82	-7.08	4.88e-05	0.00246	1	ENSCAFG00845002183	protein_coding
	C1QTNF1	9	complement(3051071..3172095)	21.83	-1.89	-3.7	0.000702	0.02	1	ENSCAFG00845014232	protein_coding
	FYN	12	complement(68987778..69174188)	21.61	-2.07	-4.2	0.001	0.02	1	ENSCAFG00845017640	protein_coding
	CKMT1A	30	10575941..10581025	21.58	-2.64	-6.24	0.00176	0.04	1	ENSCAFG00845025142	protein_coding
	GPR182	10	1152834..1155338	20.98	-1.99	-3.97	0.02	0.2	1	ENSCAFG00845009393	protein_coding
	gene:ENSCAFG00845028238	X	45213751..45220698	20.94	-1.66	-3.15	0.01	0.15	1	ENSCAFG00845028238	protein_coding
	TFF3	31	complement(36155093..36158196)	20.84	-3	-8.03	0.00778	0.1	1	ENSCAFG00845030487	protein_coding
	PTH1R	20	complement(42387839..42407309)	20.63	-2.78	-6.88	6.45e-05	0.0031	1	ENSCAFG00845010997	protein_coding
	HAVCR1	4	53456833..53570712	20.55	-1.91	-3.75	0.000756	0.02	1	ENSCAFG00845002501	protein_coding
	gene:ENSCAFG00845021407	37	15098811..15100933	20.12	-2.61	-6.09	0.03	0.23	1	ENSCAFG00845021407	lncRNA
	gene:ENSCAFG00845026148	X	complement(107902406..107904003)	19.92	-1.59	-3.02	0.02	0.19	1	ENSCAFG00845026148	lncRNA
	KRTAP11-1	31	complement(25995174..25995635)	19.49	-6.27	-77.37	2.04e-06	0.000199	0.04	ENSCAFG00845021816	protein_coding
	EDNRB	22	complement(31733292..31756408)	18.97	-1.94	-3.84	0.000242	0.00854	1	ENSCAFG00845027774	protein_coding
	DDAH1	6	63092081..63223617	18.86	-1.72	-3.29	0.00344	0.06	1	ENSCAFG00845001064	protein_coding
	gene:ENSCAFG00845009486	6	complement(11112680..11116398)	18.62	-8.23	-301.07	1.01e-07	1.83e-05	0.00212	ENSCAFG00845009486	lncRNA
	MICAL2	21	36029107..36248634	18.57	-2	-3.99	0.000135	0.00555	1	ENSCAFG00845017757	protein_coding
	TEK	11	46225693..46324239	18.46	-1.58	-2.99	0.00688	0.1	1	ENSCAFG00845018055	protein_coding
	CA8	29	complement(10785281..10850629)	18.39	-1.71	-3.28	0.02	0.18	1	ENSCAFG00845028447	protein_coding
	SLC17A9	24	47624794..47638258	17.77	-2.36	-5.13	0.00462	0.07	1	ENSCAFG00845018620	protein_coding
	LAIR1	1	103559656..103567133	17.43	-1.76	-3.39	0.00742	0.1	1	ENSCAFG00845002261	protein_coding
	CUX2	26	8990189..9255070	16.86	-2.96	-7.76	1.64e-05	0.00105	0.34	ENSCAFG00845028974	protein_coding
	HHIP	15	44093295..44162122	16.84	-2.16	-4.48	0.000829	0.02	1	ENSCAFG00845011571	protein_coding
	gene:ENSCAFG00845014428	1	complement(106231215..106240919)	16.63	-2.09	-4.26	0.0018	0.04	1	ENSCAFG00845014428	protein_coding
	gene:ENSCAFG00845021675	9	54382668..54392188	16.1	-1.88	-3.68	0.02	0.17	1	ENSCAFG00845021675	lncRNA
	gene:ENSCAFG00845002091	5	complement(30727754..30738042)	16.07	-1.59	-3.01	0.00739	0.1	1	ENSCAFG00845002091	protein_coding
	SHE	7	42722522..42738815	15.74	-1.85	-3.6	0.00238	0.04	1	ENSCAFG00845014347	protein_coding
	GDF2	4	complement(35357079..35361635)	15.38	-4.27	-19.26	2.29e-05	0.00137	0.48	ENSCAFG00845008392	protein_coding
	FGGY	5	complement(50289701..50704337)	14.95	-1.72	-3.29	0.000708	0.02	1	ENSCAFG00845006253	protein_coding
	SLC6A20	20	43172634..43210151	14.83	-5.56	-47.21	2.79e-09	9.58e-07	5.85e-05	ENSCAFG00845012394	protein_coding
	CPNE2	2	complement(59764707..59810641)	14.44	-1.79	-3.46	0.00627	0.09	1	ENSCAFG00845003597	protein_coding
	ADGRE1	20	complement(54058548..54120242)	14.44	-2.11	-4.33	0.00106	0.02	1	ENSCAFG00845007962	protein_coding
	WNT5B	27	43990960..44044187	14.4	-3.49	-11.26	0.000573	0.02	1	ENSCAFG00845029513	protein_coding
	TMEM161B	3	20245377..20325015	14.13	-1.51	-2.84	0.01	0.16	1	ENSCAFG00845018131	protein_coding
	EREG	13	63687115..63707828	13.93	-1.59	-3.01	0.04	0.28	1	ENSCAFG00845006658	protein_coding
	LBH	17	24500181..24583683	13.64	-2.46	-5.52	0.000967	0.02	1	ENSCAFG00845011780	protein_coding
	NPTX2	6	complement(10806056..10817052)	13.46	-3.49	-11.26	0.00513	0.08	1	ENSCAFG00845004136	protein_coding
	GAS1	1	73232146..73236075	13.23	-2.61	-6.1	0.00176	0.04	1	ENSCAFG00845005091	protein_coding
	TMEM176B	16	complement(16630357..16642097)	12.91	-1.7	-3.26	0.00314	0.06	1	ENSCAFG00845009643	protein_coding
	ENDOG	9	complement(55730568..55734098)	12.88	-1.72	-3.28	0.00744	0.1	1	ENSCAFG00845026038	protein_coding
	IL13RA2	X	complement(89462346..89522049)	12.77	-2.23	-4.7	0.02	0.19	1	ENSCAFG00845016176	protein_coding
	CALCRL	36	complement(29565658..29666020)	12.52	-1.6	-3.04	0.00366	0.06	1	ENSCAFG00845018739	protein_coding
	SERPINA7	X	complement(81203618..81237679)	12.48	-1.97	-3.91	0.00487	0.08	1	ENSCAFG00845016407	protein_coding
	CCDC71L	18	14033125..14033865	12.44	-3.15	-8.86	0.00352	0.06	1	ENSCAFG00845026814	protein_coding
	gene:ENSCAFG00845007575	11	12103682..12105950	12.21	-3.14	-8.81	0.0024	0.05	1	ENSCAFG00845007575	protein_coding
	ACER2	11	40124252..40156909	12.13	-2.04	-4.1	0.000149	0.00601	1	ENSCAFG00845014579	protein_coding
	FICD	26	complement(18694296..18700371)	12.08	-2.37	-5.16	0.00273	0.05	1	ENSCAFG00845027150	protein_coding
	CD44	18	complement(33345949..33437425)	12.05	-1.54	-2.91	0.01	0.12	1	ENSCAFG00845022357	protein_coding
	ACACB	26	complement(18106944..18239179)	12.01	-1.81	-3.5	0.03	0.25	1	ENSCAFG00845023823	protein_coding
	RASEF	1	76700215..76775828	11.6	-3.01	-8.05	0.00222	0.04	1	ENSCAFG00845006700	protein_coding
	RAMP1	25	48813905..48851525	11.52	-2.92	-7.58	0.00181	0.04	1	ENSCAFG00845029374	protein_coding
	FMOD	38	complement(98893..108988)	11.36	-2.28	-4.85	0.000455	0.01	1	ENSCAFG00845019303	protein_coding
	ROPN1L	34	complement(3761306..3779396)	11.25	-2.8	-6.95	0.000412	0.01	1	ENSCAFG00845021182	protein_coding
	ITGAM	6	complement(17069907..17127159)	11.11	-1.89	-3.7	0.00157	0.03	1	ENSCAFG00845011550	protein_coding
	GFOD1	35	complement(12918134..13024497)	10.62	-1.75	-3.37	0.03	0.25	1	ENSCAFG00845022141	protein_coding
	ARNTL	21	37105604..37207069	10.52	-1.65	-3.14	0.01	0.13	1	ENSCAFG00845020372	protein_coding
	OLFML3	17	52663141..52666349	10.51	-1.64	-3.11	0.02	0.18	1	ENSCAFG00845023748	protein_coding
	TEAD4	27	complement(42102282..42166881)	10.3	-2.55	-5.85	0.00721	0.1	1	ENSCAFG00845024391	protein_coding
	gene:ENSCAFG00845016302	32	32252020..32256375	10.1	-1.62	-3.07	0.03	0.23	1	ENSCAFG00845016302	lncRNA
	LIN7A	15	complement(23474291..23588890)	9.93	-1.61	-3.05	0.04	0.29	1	ENSCAFG00845009762	protein_coding
	HCK	24	22159611..22200164	9.85	-1.9	-3.74	0.00766	0.1	1	ENSCAFG00845020471	protein_coding
	ITGA8	2	21368171..21542328	9.61	-1.59	-3.01	0.00719	0.1	1	ENSCAFG00845014426	protein_coding
	VIPR1	23	11924529..11957534	9.36	-3.05	-8.26	2.33e-05	0.0014	0.49	ENSCAFG00845019423	protein_coding
	FCRLB	38	complement(21026194..21032593)	9.3	-3.13	-8.76	0.0033	0.06	1	ENSCAFG00845028077	protein_coding
	gene:ENSCAFG00845021414	37	complement(15098869..15100918)	8.95	-2.88	-7.37	0.00655	0.09	1	ENSCAFG00845021414	lncRNA
	ICAM3	20	51299055..51305478	8.94	-1.71	-3.26	0.02	0.18	1	ENSCAFG00845027621	protein_coding
	VWA5A	5	complement(10274814..10311758)	8.67	-1.64	-3.12	0.00476	0.07	1	ENSCAFG00845011737	protein_coding
	SLC6A12	27	complement(42628606..42655432)	8.41	-1.98	-3.96	0.00601	0.09	1	ENSCAFG00845026822	protein_coding
	MAPK13	12	5587535..5595894	8.34	-2.13	-4.37	0.03	0.24	1	ENSCAFG00845008508	protein_coding
	LYZF2	27	complement(5912321..5914852)	8.33	-6.83	-113.88	6.25e-06	0.000497	0.13	ENSCAFG00845025398	protein_coding
	BCL2L11	17	36397342..36445321	8.32	-1.89	-3.71	0.00561	0.08	1	ENSCAFG00845009241	protein_coding
	gene:ENSCAFG00845021736	22	617675..620156	8.29	-2.03	-4.07	0.02	0.17	1	ENSCAFG00845021736	lncRNA
	HAND2	25	complement(24304712..24306732)	7.98	-3.96	-15.55	4.4e-05	0.00224	0.92	ENSCAFG00845017182	protein_coding
	FRZB	36	complement(26039164..26076017)	7.88	-2.07	-4.19	0.02	0.17	1	ENSCAFG00845016004	protein_coding
	gene:ENSCAFG00845022418	28	32734606..32843256	7.82	-3.71	-13.12	0.000219	0.00793	1	ENSCAFG00845022418	protein_coding
	TMEM107	5	complement(33090426..33096297)	7.6	-2.42	-5.36	0.000837	0.02	1	ENSCAFG00845028067	protein_coding
	PTGS1	9	complement(61110470..61132343)	7.59	-1.89	-3.71	0.02	0.19	1	ENSCAFG00845013501	protein_coding
	KCNJ10	38	22233505..22263228	7.59	-2.64	-6.24	0.00488	0.08	1	ENSCAFG00845030876	protein_coding
	KIF26B	7	35918424..36354046	7.57	-5.01	-32.17	5.4e-07	7.1e-05	0.01	ENSCAFG00845005694	protein_coding
	SCN4A	9	complement(13510606..13539011)	7.56	-5.81	-56.25	1.14e-14	1.92e-11	2.39e-10	ENSCAFG00845021583	protein_coding
	GIMAP4	16	16526781..16547622	7.48	-2.09	-4.25	0.0081	0.11	1	ENSCAFG00845009482	protein_coding
	gene:ENSCAFG00845009711	17	22069567..22233979	7.4	-2.33	-5.04	0.00783	0.1	1	ENSCAFG00845009711	protein_coding
	ETV6	27	complement(34658567..34894784)	7.4	-2.1	-4.29	0.00296	0.05	1	ENSCAFG00845024840	protein_coding
	gene:ENSCAFG00845025336	25	complement(11821463..11826360)	7.39	-1.62	-3.07	0.03	0.23	1	ENSCAFG00845025336	lncRNA
	OASL_1	26	complement(17103755..17116850)	7.35	-2.35	-5.11	0.00241	0.05	1	ENSCAFG00845030170	protein_coding
	SLC5A8	15	complement(40833812..40893628)	7.27	-5.14	-35.28	0.000146	0.00595	1	ENSCAFG00845007150	protein_coding
	gene:ENSCAFG00845027342	38	complement(20420318..20698578)	7.2	-2.68	-6.39	0.00177	0.04	1	ENSCAFG00845027342	protein_coding
	gene:ENSCAFG00845013201	8	complement(47205004..47208178)	7.16	-2.98	-7.91	0.000365	0.01	1	ENSCAFG00845013201	lncRNA
	gene:ENSCAFG00845022862	6	39850027..39852117	7.11	-2.42	-5.37	0.01	0.13	1	ENSCAFG00845022862	protein_coding
	PRIMA1	8	complement(63114499..63175090)	7.07	-2.96	-7.76	0.000473	0.01	1	ENSCAFG00845002449	protein_coding
	SYDE1	20	complement(47514240..47521055)	6.92	-1.84	-3.57	0.01	0.16	1	ENSCAFG00845019022	protein_coding
	NEIL3	16	complement(54698978..54746494)	6.85	-2.19	-4.56	0.00844	0.11	1	ENSCAFG00845018393	protein_coding
	ST3GAL4	5	complement(8088662..8099036)	6.84	-1.96	-3.9	0.00478	0.08	1	ENSCAFG00845009303	protein_coding
	OOEP	12	complement(35999094..36028844)	6.79	-4.16	-17.88	3.92e-06	0.000342	0.08	ENSCAFG00845011927	protein_coding
	GGT1	26	29692972..29719310	6.78	-2.8	-6.95	3.34e-05	0.00182	0.7	ENSCAFG00845022970	protein_coding
	gene:ENSCAFG00845004954	1	106076839..106084183	6.77	-2.51	-5.71	0.00238	0.04	1	ENSCAFG00845004954	protein_coding
	gene:ENSCAFG00845017999	37	complement(12393551..12398997)	6.6	-2.3	-4.93	0.02	0.19	1	ENSCAFG00845017999	lncRNA
	COL14A1	13	19363930..19578545	6.54	-1.53	-2.89	0.02	0.18	1	ENSCAFG00845007662	protein_coding
	FGD2	12	6417971..6440890	6.52	-1.55	-2.93	0.02	0.21	1	ENSCAFG00845010324	protein_coding
	GMPR	35	15496742..15592481	6.51	-1.81	-3.5	0.00748	0.1	1	ENSCAFG00845024346	protein_coding
	gene:ENSCAFG00845027907	20	52969824..52973793	6.51	-2.86	-7.26	0.000869	0.02	1	ENSCAFG00845027907	protein_coding
	gene:ENSCAFG00845018314	38	complement(23657015..23662458)	6.46	-1.84	-3.58	0.00596	0.09	1	ENSCAFG00845018314	protein_coding
	BMPER	14	45846476..46092065	6.41	-2.41	-5.33	0.02	0.19	1	ENSCAFG00845025444	protein_coding
	OTULINL	34	complement(112858..139413)	6.32	-1.75	-3.37	0.02	0.17	1	ENSCAFG00845014899	protein_coding
	IDNK	1	complement(76125376..76138188)	6.24	-1.54	-2.92	0.04	0.29	1	ENSCAFG00845006259	protein_coding
	CYP26A1	28	7688780..7692376	6.07	-3.21	-9.26	0.000291	0.00977	1	ENSCAFG00845018365	protein_coding
	gene:ENSCAFG00845027857	26	25437016..25437615	6.04	-2.5	-5.68	0.01	0.14	1	ENSCAFG00845027857	protein_coding
	MS4A2	21	51623124..51629878	5.97	-2.61	-6.12	0.00235	0.04	1	ENSCAFG00845019696	protein_coding
	SPESP1	30	33074751..33099430	5.96	-1.9	-3.72	0.00677	0.09	1	ENSCAFG00845019873	protein_coding
	MCTP1	3	14133527..14682475	5.87	-2.55	-5.85	0.00127	0.03	1	ENSCAFG00845014193	protein_coding
	ADM5	1	complement(107369377..107370254)	5.83	-3.54	-11.61	0.00318	0.06	1	ENSCAFG00845022542	protein_coding
	MYH11_1	6	28204776..28320502	5.79	-1.55	-2.94	0.02	0.18	1	ENSCAFG00845008379	protein_coding
	NPAS2	10	complement(42714474..42845094)	5.78	-2.32	-4.99	0.00372	0.06	1	ENSCAFG00845013162	protein_coding
	P3H2	34	complement(21967663..22119559)	5.78	-2.1	-4.29	0.00251	0.05	1	ENSCAFG00845023995	protein_coding
	WEE2	16	complement(7388878..7420732)	5.69	-2.26	-4.78	0.03	0.25	1	ENSCAFG00845030950	protein_coding
	DNASE2B	6	complement(64005938..64021583)	5.69	-3.36	-10.28	0.0019	0.04	1	ENSCAFG00845001747	protein_coding
	SPRY3	X	126568352..126761910	5.6	-5.86	-58.05	2e-13	2.77e-10	4.2e-09	ENSCAFG00845018191	protein_coding
	ISM1	24	complement(9737873..9809223)	5.43	-2.25	-4.75	0.02	0.21	1	ENSCAFG00845023174	protein_coding
	DNAJB5	11	52652701..52661260	5.39	-1.93	-3.8	0.03	0.23	1	ENSCAFG00845005536	protein_coding
	gene:ENSCAFG00845005800	11	complement(889521..926477)	5.35	-1.78	-3.43	0.02	0.19	1	ENSCAFG00845005800	protein_coding
	IFGGB2	11	complement(821687..826587)	5.25	-1.85	-3.61	0.02	0.18	1	ENSCAFG00845005769	protein_coding
	PDE1A	36	complement(25410016..25732666)	5.08	-1.55	-2.92	0.02	0.19	1	ENSCAFG00845015431	protein_coding
	ZNF488	4	35275570..35326953	5.06	-1.95	-3.86	0.03	0.26	1	ENSCAFG00845008319	protein_coding
	RSPO3	1	66047221..66133297	5.03	-4.35	-20.38	2.7e-06	0.000249	0.06	ENSCAFG00845000408	protein_coding

## Sheet: Table S4
Table S4. A list of novel genes identified in canine HCC RNA-Seq data. A total of 146 novel genes were identified in canine HCC including 83 upregulated and 63 downregulated genes.
Name	Chromosome	Region	Max group mean	Log₂ fold change	Fold change	P-value	FDR P-value	Bonferroni	ENSEMBL	Biotype
gene:ENSCAFG00845028685	9	complement(16253128..16261325)	17.4	10.55	1502.08	6.68e-05	0.00318	1	ENSCAFG00845028685	lncRNA
gene:ENSCAFG00845004434	2	complement(66446688..66524903)	5.57	10.35	1301.42	9.6e-05	0.00428	1	ENSCAFG00845004434	lncRNA
gene:ENSCAFG00845010852	18	46887810..46889188	146.46	8.5	361.17	7.65e-12	6.43e-09	1.6e-07	ENSCAFG00845010852	protein_coding
gene:ENSCAFG00845022806	9	complement(34043381..34043595)	22.14	8.41	340.27	0.00129	0.03	1	ENSCAFG00845022806	snoRNA
gene:ENSCAFG00845030102	26	17033722..17034672	15.54	8.07	269.16	6.59e-07	8.21e-05	0.01	ENSCAFG00845030102	protein_coding
gene:ENSCAFG00845027999	X	complement(52763089..52764635)	6.61	6.91	120.39	2.32e-08	5.5e-06	0.000487	ENSCAFG00845027999	protein_coding
gene:ENSCAFG00845012348	9	complement(23602151..23604794)	227.78	6.79	111.03	2.55e-07	4.04e-05	0.00534	ENSCAFG00845012348	protein_coding
gene:ENSCAFG00845022892	9	complement(34063500..34063715)	6.88	6.74	106.65	0.01	0.14	1	ENSCAFG00845022892	snoRNA
gene:ENSCAFG00845027233	33	complement(28158060..28193554)	7.7	6.59	96.12	6.63e-11	3.48e-08	1.39e-06	ENSCAFG00845027233	protein_coding
gene:ENSCAFG00845007404	4	complement(35115197..35124094)	49.01	6.03	65.51	3.52e-09	1.09e-06	7.37e-05	ENSCAFG00845007404	protein_coding
gene:ENSCAFG00845019715	17	15550093..15564456	7.58	5.87	58.41	6.31e-08	1.22e-05	0.00132	ENSCAFG00845019715	protein_coding
gene:ENSCAFG00845007693	4	complement(35223563..35239187)	6.16	5.79	55.14	4.23e-06	0.000359	0.09	ENSCAFG00845007693	protein_coding
gene:ENSCAFG00845015476	14	5095997..5097185	46.3	5.72	52.76	1.01e-10	5.12e-08	2.11e-06	ENSCAFG00845015476	protein_coding
gene:ENSCAFG00845008744	9	complement(38428190..38432410)	79.58	5.55	46.99	3e-07	4.63e-05	0.0063	ENSCAFG00845008744	protein_coding
gene:ENSCAFG00845007964	11	12795303..12848547	17.6	5.39	42	1.63e-06	0.000164	0.03	ENSCAFG00845007964	protein_coding
gene:ENSCAFG00845018358	27	complement(4778793..4779676)	11.87	5.21	37.1	0.000166	0.0065	1	ENSCAFG00845018358	protein_coding
gene:ENSCAFG00845008998	9	38544944..38549795	14.22	5.13	35.01	4.08e-06	0.000351	0.09	ENSCAFG00845008998	protein_coding
gene:ENSCAFG00845002361	2	85233586..85237624	5.23	5.09	34.15	1.37e-09	5.34e-07	2.86e-05	ENSCAFG00845002361	lncRNA
gene:ENSCAFG00845011121	18	complement(46991338..46993347)	19.11	4.95	30.83	0.000158	0.00628	1	ENSCAFG00845011121	protein_coding
gene:ENSCAFG00845009465	18	complement(1047577..1049464)	51.67	4.88	29.51	2.46e-07	3.93e-05	0.00515	ENSCAFG00845009465	protein_coding
gene:ENSCAFG00845027996	X	44970030..44976469	15.73	4.83	28.38	0.000788	0.02	1	ENSCAFG00845027996	protein_coding
gene:ENSCAFG00845018145	15	complement(8866970..8885399)	58.67	4.77	27.3	1.16e-11	8.49e-09	2.43e-07	ENSCAFG00845018145	protein_coding
gene:ENSCAFG00845008609	17	complement(58377460..58404918)	13.49	4.64	24.96	2.97e-08	6.65e-06	0.000622	ENSCAFG00845008609	protein_coding
gene:ENSCAFG00845005175	10	complement(18798..50547)	24.04	4.58	23.88	8.78e-07	0.000102	0.02	ENSCAFG00845005175	protein_coding
gene:ENSCAFG00845025141	9	complement(5611504..5617023)	12.77	4.47	22.23	1.04e-08	2.82e-06	0.000218	ENSCAFG00845025141	protein_coding
gene:ENSCAFG00845003964	8	18661551..18663816	16.77	4.24	18.89	8.21e-07	9.78e-05	0.02	ENSCAFG00845003964	protein_coding
gene:ENSCAFG00845020236	20	complement(44795504..44942267)	5.75	4.18	18.14	5.04e-05	0.00252	1	ENSCAFG00845020236	protein_coding
gene:ENSCAFG00845028130	28	complement(37541640..37570809)	5.01	4.06	16.72	2.88e-09	9.68e-07	6.04e-05	ENSCAFG00845028130	protein_coding
gene:ENSCAFG00845009315	14	36871266..36877587	96.96	4.01	16.13	2.38e-11	1.55e-08	5e-07	ENSCAFG00845009315	protein_coding
gene:ENSCAFG00845018064	9	6502454..6534436	6.13	3.71	13.08	4.34e-05	0.00222	0.91	ENSCAFG00845018064	protein_coding
gene:ENSCAFG00845018605	15	complement(13947160..13948675)	5.02	3.54	11.63	0.00705	0.1	1	ENSCAFG00845018605	protein_coding
gene:ENSCAFG00845000883	3	92411007..92417965	41.52	3.42	10.7	4.55e-10	1.96e-07	9.54e-06	ENSCAFG00845000883	protein_coding
gene:ENSCAFG00845018471	37	complement(29723718..29781490)	13.11	3.39	10.52	1.57e-07	2.64e-05	0.00329	ENSCAFG00845018471	protein_coding
gene:ENSCAFG00845018296	9	6552346..6555900	7.83	3.38	10.43	0.000434	0.01	1	ENSCAFG00845018296	protein_coding
gene:ENSCAFG00845029607	30	8531020..8568598	9.05	3.31	9.91	0.000717	0.02	1	ENSCAFG00845029607	protein_coding
gene:ENSCAFG00845010304	11	complement(70013909..70033116)	8.33	3.3	9.86	0.00496	0.08	1	ENSCAFG00845010304	protein_coding
gene:ENSCAFG00845015771	25	33834272..33836098	16.2	3.06	8.35	4.05e-05	0.00209	0.85	ENSCAFG00845015771	lncRNA
gene:ENSCAFG00845014159	2	complement(75632481..75674267)	7.3	3.04	8.24	6.6e-05	0.00315	1	ENSCAFG00845014159	lncRNA
gene:ENSCAFG00845008077	9	878380..880637	18.19	2.98	7.87	0.000439	0.01	1	ENSCAFG00845008077	protein_coding
gene:ENSCAFG00845021531	23	complement(50120131..50121139)	6.68	2.9	7.46	0.00208	0.04	1	ENSCAFG00845021531	lncRNA
gene:ENSCAFG00845004475	4	complement(22359070..22360209)	24.56	2.89	7.4	0.000265	0.00916	1	ENSCAFG00845004475	lncRNA
gene:ENSCAFG00845025102	25	complement(19135153..19136261)	44.98	2.88	7.38	0.00055	0.02	1	ENSCAFG00845025102	protein_coding
gene:ENSCAFG00845017172	18	complement(26296548..26302221)	28.01	2.86	7.27	1.24e-05	0.000845	0.26	ENSCAFG00845017172	protein_coding
gene:ENSCAFG00845001572	4	complement(74696895..74700028)	10.04	2.82	7.04	4.34e-05	0.00222	0.91	ENSCAFG00845001572	lncRNA
gene:ENSCAFG00845010871	3	61375433..61377285	2164.64	2.82	7.07	0.000195	0.00726	1	ENSCAFG00845010871	protein_coding
gene:ENSCAFG00845003498	1	complement(118012481..118024313)	57.19	2.81	7.03	2.79e-05	0.00159	0.58	ENSCAFG00845003498	protein_coding
gene:ENSCAFG00845022289	8	2017971..2029437	54.48	2.8	6.97	9.61e-06	0.000693	0.2	ENSCAFG00845022289	protein_coding
gene:ENSCAFG00845006612	16	25211501..25244192	38.51	2.77	6.83	0.000113	0.00485	1	ENSCAFG00845006612	protein_coding
gene:ENSCAFG00845014717	17	complement(40855767..40858158)	89.05	2.73	6.63	2.6e-05	0.00152	0.55	ENSCAFG00845014717	protein_coding
gene:ENSCAFG00845029863	37	25817580..25834082	19.42	2.6	6.05	0.04	0.29	1	ENSCAFG00845029863	protein_coding
gene:ENSCAFG00845008616	1	112059996..112101193	20.32	2.59	6.03	0.000476	0.01	1	ENSCAFG00845008616	protein_coding
gene:ENSCAFG00845009409	15	complement(64805062..64890229)	32.78	2.51	5.72	9.1e-06	0.000668	0.19	ENSCAFG00845009409	protein_coding
gene:ENSCAFG00845022238	8	72683944..72691525	6.51	2.46	5.5	0.02	0.16	1	ENSCAFG00845022238	protein_coding
gene:ENSCAFG00845002660	8	complement(63433968..63436972)	42.54	2.41	5.32	5.99e-05	0.00291	1	ENSCAFG00845002660	protein_coding
gene:ENSCAFG00845008563	1	112050756..112098357	9.76	2.3	4.93	0.00533	0.08	1	ENSCAFG00845008563	protein_coding
gene:ENSCAFG00845013995	9	46269114..46307685	11.98	2.29	4.89	2.92e-05	0.00165	0.61	ENSCAFG00845013995	protein_coding
gene:ENSCAFG00845006652	7	complement(20474190..20487904)	40.23	2.29	4.88	9.17e-05	0.00414	1	ENSCAFG00845006652	protein_coding
gene:ENSCAFG00845013439	9	complement(52089406..52094559)	5.02	2.23	4.68	0.000902	0.02	1	ENSCAFG00845013439	lncRNA
gene:ENSCAFG00845028187	18	complement(43741038..43744043)	80.9	2.19	4.56	0.00108	0.03	1	ENSCAFG00845028187	protein_coding
gene:ENSCAFG00845001416	4	9741236..9857688	9.5	2.18	4.52	0.01	0.14	1	ENSCAFG00845001416	protein_coding
gene:ENSCAFG00845017991	8	complement(71291775..71310283)	8.83	2.13	4.37	0.01	0.13	1	ENSCAFG00845017991	protein_coding
gene:ENSCAFG00845006027	1	complement(115291167..115292008)	11.16	2.07	4.2	0.01	0.15	1	ENSCAFG00845006027	protein_coding
gene:ENSCAFG00845013389	6	complement(12434187..12506926)	8.23	2.03	4.07	0.000939	0.02	1	ENSCAFG00845013389	protein_coding
gene:ENSCAFG00845015663	20	58831554..58838997	48.42	1.94	3.84	0.00576	0.08	1	ENSCAFG00845015663	protein_coding
gene:ENSCAFG00845017657	20	complement(49990468..50037735)	5.06	1.94	3.83	0.00607	0.09	1	ENSCAFG00845017657	protein_coding
gene:ENSCAFG00845005842	14	complement(31561875..31563453)	8.26	1.94	3.83	0.02	0.17	1	ENSCAFG00845005842	lncRNA
gene:ENSCAFG00845012589	13	25594903..25832970	8.97	1.91	3.76	0.000496	0.01	1	ENSCAFG00845012589	lncRNA
gene:ENSCAFG00845008534	15	complement(64515563..64608121)	38.9	1.87	3.65	0.00141	0.03	1	ENSCAFG00845008534	protein_coding
gene:ENSCAFG00845030720	28	25789566..25793567	44.54	1.86	3.62	0.000597	0.02	1	ENSCAFG00845030720	lncRNA
gene:ENSCAFG00845021202	21	complement(43301465..43302682)	37.69	1.85	3.59	0.00722	0.1	1	ENSCAFG00845021202	lncRNA
gene:ENSCAFG00845020230	20	48356979..48376970	5.93	1.83	3.55	0.02	0.17	1	ENSCAFG00845020230	protein_coding
gene:ENSCAFG00845030985	27	46225920..46227184	6.37	1.83	3.56	0.03	0.26	1	ENSCAFG00845030985	protein_coding
gene:ENSCAFG00845009836	12	20949836..20951360	21.64	1.82	3.53	0.04	0.27	1	ENSCAFG00845009836	lncRNA
gene:ENSCAFG00845009892	7	38938017..39084402	7.33	1.79	3.45	0.00269	0.05	1	ENSCAFG00845009892	protein_coding
gene:ENSCAFG00845013593	16	5961807..5986089	7.73	1.75	3.36	0.00518	0.08	1	ENSCAFG00845013593	protein_coding
gene:ENSCAFG00845005558	10	221443..225877	19.14	1.68	3.21	0.01	0.13	1	ENSCAFG00845005558	protein_coding
gene:ENSCAFG00845017265	17	complement(50163595..50336732)	6.16	1.64	3.13	0.00893	0.11	1	ENSCAFG00845017265	protein_coding
gene:ENSCAFG00845007142	1	complement(116193368..116218774)	7.19	1.64	3.11	0.01	0.13	1	ENSCAFG00845007142	protein_coding
gene:ENSCAFG00845014311	13	complement(37208578..37214358)	10.35	1.62	3.08	0.02	0.18	1	ENSCAFG00845014311	lncRNA
gene:ENSCAFG00845000939	3	92450161..92480515	14.42	1.62	3.08	0.04	0.27	1	ENSCAFG00845000939	protein_coding
gene:ENSCAFG00845019657	16	complement(46751130..46788645)	53.34	1.59	3	0.00492	0.08	1	ENSCAFG00845019657	protein_coding
gene:ENSCAFG00845019243	5	56354439..56378552	13.05	1.57	2.97	0.04	0.28	1	ENSCAFG00845019243	protein_coding
gene:ENSCAFG00845013620	12	complement(15849874..15919017)	40.55	1.55	2.92	0.02	0.18	1	ENSCAFG00845013620	protein_coding
gene:ENSCAFG00845028284	27	36874542..36924834	766.15	-5.07	-33.64	8.46e-08	1.56e-05	0.00177	ENSCAFG00845028284	protein_coding
gene:ENSCAFG00845007733	6	complement(24772504..24799451)	394.45	-1.83	-3.55	0.01	0.13	1	ENSCAFG00845007733	protein_coding
gene:ENSCAFG00845000895	5	63814459..63818237	362.52	-2.35	-5.11	0.00015	0.00602	1	ENSCAFG00845000895	protein_coding
gene:ENSCAFG00845019268	26	9578446..9619768	287.85	-1.58	-2.99	0.03	0.23	1	ENSCAFG00845019268	protein_coding
gene:ENSCAFG00845013378	7	complement(40311897..40323091)	266.68	-4.01	-16.16	3.34e-05	0.00182	0.7	ENSCAFG00845013378	protein_coding
gene:ENSCAFG00845015612	21	41784534..41827965	242.29	-4.08	-16.93	0.00061	0.02	1	ENSCAFG00845015612	protein_coding
gene:ENSCAFG00845025131	28	complement(34320605..34345566)	216.89	-2.54	-5.83	7.66e-05	0.00356	1	ENSCAFG00845025131	protein_coding
gene:ENSCAFG00845012905	6	complement(75916532..75941356)	213.1	-2.69	-6.45	3.35e-06	0.000298	0.07	ENSCAFG00845012905	protein_coding
gene:ENSCAFG00845001195	7	complement(5418422..5448895)	204.67	-2.71	-6.54	0.00056	0.02	1	ENSCAFG00845001195	protein_coding
gene:ENSCAFG00845020244	21	complement(51743318..51777278)	149.02	-2.51	-5.68	0.03	0.26	1	ENSCAFG00845020244	protein_coding
gene:ENSCAFG00845011323	18	55724856..55726255	142.07	-2.34	-5.06	0.00852	0.11	1	ENSCAFG00845011323	lncRNA
gene:ENSCAFG00845004099	3	complement(2231902..2233289)	140.39	-2.35	-5.1	8.46e-06	0.000626	0.18	ENSCAFG00845004099	lncRNA
gene:ENSCAFG00845019148	20	complement(51515153..51542344)	138.75	-2.45	-5.48	0.01	0.14	1	ENSCAFG00845019148	protein_coding
gene:ENSCAFG00845020377	21	complement(51772175..51787391)	120.84	-3.08	-8.46	0.00861	0.11	1	ENSCAFG00845020377	protein_coding
gene:ENSCAFG00845002422	7	6291307..6335150	120.53	-1.74	-3.33	0.01	0.13	1	ENSCAFG00845002422	protein_coding
gene:ENSCAFG00845009033	9	38592656..38595399	102.45	-1.73	-3.31	0.00246	0.05	1	ENSCAFG00845009033	protein_coding
gene:ENSCAFG00845000874	5	63800302..63812244	96.63	-6.05	-66.11	3.59e-09	1.1e-06	7.52e-05	ENSCAFG00845000874	protein_coding
gene:ENSCAFG00845010156	17	complement(59493651..59532902)	95.74	-2.13	-4.39	0.00804	0.11	1	ENSCAFG00845010156	protein_coding
gene:ENSCAFG00845011766	16	1332512..1388689	93.03	-2.13	-4.37	0.03	0.25	1	ENSCAFG00845011766	protein_coding
gene:ENSCAFG00845020641	22	complement(19856961..19860073)	86.61	-3.87	-14.65	2.11e-05	0.00128	0.44	ENSCAFG00845020641	protein_coding
gene:ENSCAFG00845026581	26	complement(30442161..30466180)	86.18	-2.78	-6.85	2.92e-06	0.000262	0.06	ENSCAFG00845026581	protein_coding
gene:ENSCAFG00845014624	11	complement(74853326..74855811)	75.18	-1.6	-3.04	0.0058	0.09	1	ENSCAFG00845014624	protein_coding
gene:ENSCAFG00845002524	6	42519762..42523399	70.14	-1.68	-3.2	0.00708	0.1	1	ENSCAFG00845002524	protein_coding
gene:ENSCAFG00845026573	27	22052825..22054214	66.86	-3	-8.02	1.35e-05	0.000894	0.28	ENSCAFG00845026573	protein_coding
gene:ENSCAFG00845009481	12	41775391..41822815	60.21	-1.61	-3.05	0.00398	0.07	1	ENSCAFG00845009481	protein_coding
gene:ENSCAFG00845001181	7	5397028..5398408	57.91	-1.89	-3.71	0.002	0.04	1	ENSCAFG00845001181	lncRNA
gene:ENSCAFG00845014764	27	25790334..25791522	56.04	-1.62	-3.07	0.00892	0.11	1	ENSCAFG00845014764	lncRNA
gene:ENSCAFG00845026828	18	complement(14034205..14037433)	55.11	-2.8	-6.95	0.00037	0.01	1	ENSCAFG00845026828	lncRNA
gene:ENSCAFG00845006682	15	61830906..61852794	47.97	-2.13	-4.38	0.02	0.19	1	ENSCAFG00845006682	protein_coding
gene:ENSCAFG00845014702	9	46677143..46679526	41.22	-2.23	-4.7	0.00429	0.07	1	ENSCAFG00845014702	lncRNA
gene:ENSCAFG00845001142	1	117447317..117454286	41.02	-1.69	-3.23	0.00542	0.08	1	ENSCAFG00845001142	protein_coding
gene:ENSCAFG00845018861	24	complement(5803229..5840657)	40.04	-1.54	-2.91	0.02	0.2	1	ENSCAFG00845018861	protein_coding
gene:ENSCAFG00845012013	13	48052063..48053557	36.99	-1.7	-3.25	0.00173	0.04	1	ENSCAFG00845012013	lncRNA
gene:ENSCAFG00845000641	1	complement(87683405..87686343)	36.96	-3.5	-11.29	8.98e-07	0.000103	0.02	ENSCAFG00845000641	lncRNA
gene:ENSCAFG00845022215	18	complement(39560139..39571748)	29.21	-2.12	-4.35	0.000302	0.01	1	ENSCAFG00845022215	lncRNA
gene:ENSCAFG00845009061	8	6829172..6831095	27.37	-3.38	-10.43	0.00976	0.12	1	ENSCAFG00845009061	protein_coding
gene:ENSCAFG00845009290	15	41850796..41854315	27.15	-1.82	-3.54	0.04	0.29	1	ENSCAFG00845009290	lncRNA
gene:ENSCAFG00845009739	16	16642293..16647499	27.04	-1.66	-3.15	0.00355	0.06	1	ENSCAFG00845009739	protein_coding
gene:ENSCAFG00845009279	15	complement(41850792..41854315)	27.04	-1.82	-3.52	0.03	0.26	1	ENSCAFG00845009279	lncRNA
gene:ENSCAFG00845028677	38	complement(21063938..21077559)	25.36	-2.68	-6.41	2.99e-05	0.00166	0.63	ENSCAFG00845028677	protein_coding
gene:ENSCAFG00845028238	X	45213751..45220698	20.94	-1.66	-3.15	0.01	0.15	1	ENSCAFG00845028238	protein_coding
gene:ENSCAFG00845021407	37	15098811..15100933	20.12	-2.61	-6.09	0.03	0.23	1	ENSCAFG00845021407	lncRNA
gene:ENSCAFG00845026148	X	complement(107902406..107904003)	19.92	-1.59	-3.02	0.02	0.19	1	ENSCAFG00845026148	lncRNA
gene:ENSCAFG00845009486	6	complement(11112680..11116398)	18.62	-8.23	-301.07	1.01e-07	1.83e-05	0.00212	ENSCAFG00845009486	lncRNA
gene:ENSCAFG00845014428	1	complement(106231215..106240919)	16.63	-2.09	-4.26	0.0018	0.04	1	ENSCAFG00845014428	protein_coding
gene:ENSCAFG00845021675	9	54382668..54392188	16.1	-1.88	-3.68	0.02	0.17	1	ENSCAFG00845021675	lncRNA
gene:ENSCAFG00845002091	5	complement(30727754..30738042)	16.07	-1.59	-3.01	0.00739	0.1	1	ENSCAFG00845002091	protein_coding
gene:ENSCAFG00845007575	11	12103682..12105950	12.21	-3.14	-8.81	0.0024	0.05	1	ENSCAFG00845007575	protein_coding
gene:ENSCAFG00845016302	32	32252020..32256375	10.1	-1.62	-3.07	0.03	0.23	1	ENSCAFG00845016302	lncRNA
gene:ENSCAFG00845021414	37	complement(15098869..15100918)	8.95	-2.88	-7.37	0.00655	0.09	1	ENSCAFG00845021414	lncRNA
gene:ENSCAFG00845021736	22	617675..620156	8.29	-2.03	-4.07	0.02	0.17	1	ENSCAFG00845021736	lncRNA
gene:ENSCAFG00845022418	28	32734606..32843256	7.82	-3.71	-13.12	0.000219	0.00793	1	ENSCAFG00845022418	protein_coding
gene:ENSCAFG00845009711	17	22069567..22233979	7.4	-2.33	-5.04	0.00783	0.1	1	ENSCAFG00845009711	protein_coding
gene:ENSCAFG00845025336	25	complement(11821463..11826360)	7.39	-1.62	-3.07	0.03	0.23	1	ENSCAFG00845025336	lncRNA
gene:ENSCAFG00845027342	38	complement(20420318..20698578)	7.2	-2.68	-6.39	0.00177	0.04	1	ENSCAFG00845027342	protein_coding
gene:ENSCAFG00845013201	8	complement(47205004..47208178)	7.16	-2.98	-7.91	0.000365	0.01	1	ENSCAFG00845013201	lncRNA
gene:ENSCAFG00845022862	6	39850027..39852117	7.11	-2.42	-5.37	0.01	0.13	1	ENSCAFG00845022862	protein_coding
gene:ENSCAFG00845004954	1	106076839..106084183	6.77	-2.51	-5.71	0.00238	0.04	1	ENSCAFG00845004954	protein_coding
gene:ENSCAFG00845017999	37	complement(12393551..12398997)	6.6	-2.3	-4.93	0.02	0.19	1	ENSCAFG00845017999	lncRNA
gene:ENSCAFG00845027907	20	52969824..52973793	6.51	-2.86	-7.26	0.000869	0.02	1	ENSCAFG00845027907	protein_coding
gene:ENSCAFG00845018314	38	complement(23657015..23662458)	6.46	-1.84	-3.58	0.00596	0.09	1	ENSCAFG00845018314	protein_coding
gene:ENSCAFG00845027857	26	25437016..25437615	6.04	-2.5	-5.68	0.01	0.14	1	ENSCAFG00845027857	protein_coding
gene:ENSCAFG00845005800	11	complement(889521..926477)	5.35	-1.78	-3.43	0.02	0.19	1	ENSCAFG00845005800	protein_coding

## Sheet: Table S5
Table S5. Chromosomal distribution of upregulated and downregulated differentially expressed genes (DEGs) in canine HCC.
Chromosome number	No. of Upregulated DEGs	No. of Downregulated DEGs
Chromosome 1	21	24
Chromosome 2	23	10
Chromosome 3	10	11
Chromosome 4	26	7
Chromosome 5	17	23
Chromosome 6	14	15
Chromosome 7	14	16
Chromosome 8	18	5
Chromosome 9	79	12
Chromosome 10	21	7
Chromosome 11	14	17
Chromosome 12	29	7
Chromosome 13	23	6
Chromosome 14	15	2
Chromosome 15	21	14
Chromosome 16	13	13
Chromosome 17	23	14
Chromosome 18	15	16
Chromosome 19	7	2
Chromosome 20	27	19
Chromosome 21	9	11
Chromosome 22	4	5
Chromosome 23	14	4
Chromosome 24	19	5
Chromosome 25	8	10
Chromosome 26	6	12
Chromosome 27	10	20
Chromosome 28	10	8
Chromosome 29	9	2
Chromosome 30	17	4
Chromosome 31	1	9
Chromosome 32	7	2
Chromosome 33	14	0
Chromosome 34	1	6
Chromosome 35	2	3
Chromosome 36	8	3
Chromosome 37	8	7
Chromosome 38	9	8
Chromosome X	18	12

## Sheet: Table S6
Table S6. A list of all GO terms identified from the upregulated and downregulated differentially expressed genes (DEGs) in canine HCC using DAVID bioinformatics. GO terms with a P-value < 0.05 were considered significant.
Differential expression	Category	Term	Count	%	P-Value	Genes	List Total	Pop Hits	Pop Total	Fold Enrichment	Bonferroni	Benjamini	FDR
Upregulation	GOTERM_BP_DIRECT	GO:0030198~extracellular matrix organization	20	3.94477	4.19726e-09	COL15A1, COL16A1, OLFML2B, MMP7, MMP2, SFTPD, APLP1, ADAMTS12, OLFML2A, NPNT, ADAMTS10, SERPINB5, COL1A1, ADAMTS4, COL5A1, COL4A1, COL6A2, VWA1, COL10A1, TGFBI	451	153	18940	5.48962	8.04193e-06	8.04196e-06	7.96221e-06
	GOTERM_BP_DIRECT	GO:0007155~cell adhesion	19	3.74753	7.45396e-07	CX3CR1, ACHE, DHRS13, LAMA4, NPNT, SELE, THBS4, CLDN4, VCAN, COL5A1, SPP1, CLDN19, CCN5, CD9, CLDN18, SVEP1, TGFBI, CCN2, CCN1	451	191	18940	4.17757	0.00142716	0.000476059	0.000471339
	GOTERM_BP_DIRECT	GO:0008284~positive regulation of cell population proliferation	18	3.5503	9.26617e-05	TGFB2, S100A1, PDGFB, LAMC2, NCCRP1, AREG, TBX3, PAK1, ESM1, CCND2, PRC1, FGF19, ALDH1A2, S100A13, SOX9, TIMP1, EPHA1, HBEGF	451	247	18940	3.06041	0.162679	0.011906	0.0117879
	GOTERM_BP_DIRECT	GO:0030335~positive regulation of cell migration	17	3.35306	1.94433e-06	SEMA6B, LRRC15, MMP7, F2R, DAPK3, PDGFB, LAMC2, COL1A1, PAK1, PLAU, ZNF703, SNAI1, CCL3, CDH13, ITGA6, EPHA1, CCN1	451	164	18940	4.3532	0.00371841	0.000745068	0.00073768
	GOTERM_BP_DIRECT	GO:0006954~inflammatory response	17	3.35306	5.88799e-05	CX3CR1, CCL24, ANXA1, NRROS, CXCL8, STK39, RELB, NR4A1, CCL8, GIPC1, CCL5, CCL4, CCL3, AGR2, CHI3L1, CCL2, CCL26	451	215	18940	3.32058	0.106686	0.00867799	0.00859193
	GOTERM_BP_DIRECT	GO:0007165~signal transduction	17	3.35306	0.078113	OLFML2B, TNK2, GABRA3, ANK2, OLFML2A, CCND3, RACGAP1, RASSF6, SCGB1A1, CCN5, SARM1, RHPN1, CCN2, SOX9, CCN1, LGR5, CD34	451	454	18940	1.57252	1	1	0.990601
	GOTERM_BP_DIRECT	GO:0070374~positive regulation of ERK1 and ERK2 cascade	15	2.95858	3.35927e-05	CCL24, TPBG, F2R, PDGFB, NPNT, CCL8, CCL5, FGF19, CCL4, CCL3, CHI3L1, CCL2, CCN2, GAS6, CCL26	451	162	18940	3.88848	0.0623371	0.00538116	0.0053278
	GOTERM_BP_DIRECT	GO:0008285~negative regulation of cell population proliferation	13	2.5641	0.00240257	DDR1, GDF11, NIBAN2, CDKN2C, TES, TPBG, F2R, TOB1, ALDH1A2, CLDN19, ZNF503, CD9, CDH13	451	194	18940	2.81414	0.990037	0.170494	0.168803
	GOTERM_BP_DIRECT	GO:0055085~transmembrane transport	13	2.5641	0.0306964	SLC35B2, ABCB4, AQP8, ABCA4, ABCB11, SLC22A12, SV2A, MFSD3, FLVCR2, SLC26A7, SLC26A11, SLC16A5, SLC22A11	451	273	18940	1.99979	1	1	0.990601
	GOTERM_BP_DIRECT	GO:0051897~positive regulation of phosphatidylinositol 3-kinase/protein kinase B signal transduction	12	2.36686	0.000126941	TGFB2, UNC5B, GDF15, TPBG, F2R, PDGFB, CHI3L1, MST1R, HPSE, SOX9, GAS6, HBEGF	451	119	18940	4.23485	0.215912	0.014239	0.0140978
	GOTERM_BP_DIRECT	GO:0071356~cellular response to tumor necrosis factor	11	2.16963	9.57423e-06	CCL24, CXCL8, CCL8, CCL5, CCL4, CCL3, CHI3L1, CCL2, NPNT, ADAMTS12, CCL26	451	74	18940	6.24258	0.0181771	0.0026206	0.00259462
	GOTERM_BP_DIRECT	GO:0007160~cell-matrix adhesion	11	2.16963	1.72741e-05	FERMT1, ANXA2, ITGB4, ITGA3, ITGA6, HPSE, CCN2, NPNT, ADAMTS12, NID2, CD34	451	79	18940	5.84748	0.0325557	0.00330972	0.0032769
	GOTERM_BP_DIRECT	GO:0010629~negative regulation of gene expression	11	2.16963	0.00617756	SLC7A5, FERMT1, CXCL8, FGF19, CLDN19, CCL3, PDGFB, ZNF503, CCN2, SOX9, CRYAB	451	165	18940	2.7997	0.999993	0.358673	0.355116
	GOTERM_BP_DIRECT	GO:0045892~negative regulation of DNA-templated transcription	11	2.16963	0.0382796	KLF10, WNT11, NIBAN2, BASP1, ZNF703, ZNF503, SOX9, GAS6, CRYAB, RELB, DKK3	451	220	18940	2.09978	1	1	0.990601
	GOTERM_BP_DIRECT	GO:0002548~monocyte chemotaxis	10	1.97239	6.89516e-08	LGALS3, CCL24, ANXA1, CCL8, CCL5, CCL4, CCL3, PDGFB, CCL2, CCL26	451	34	18940	12.3516	0.000132103	6.60557e-05	6.54006e-05
	GOTERM_BP_DIRECT	GO:0071347~cellular response to interleukin-1	10	1.97239	1.12472e-06	CCL24, CXCL8, CCL8, CCL5, CCL4, CCL3, CCL2, SOX9, ADAMTS12, CCL26	451	46	18940	9.12947	0.00215265	0.000538743	0.0005334
	GOTERM_BP_DIRECT	GO:0042127~regulation of cell population proliferation	10	1.97239	0.000338448	TGFB2, CCND3, JUN, MMP7, PLAU, SOX9, PLCD3, LGR5, ECRG4, TCFL5	451	92	18940	4.56474	0.47721	0.0341298	0.0337914
	GOTERM_BP_DIRECT	GO:0090090~negative regulation of canonical Wnt signaling pathway	10	1.97239	0.00203013	DKK4, FERMT1, WNT11, TPBG, AXIN2, NOTUM, SOX9, GLI1, NKD1, DKK3	451	118	18940	3.55895	0.97963	0.149605	0.148121
	GOTERM_BP_DIRECT	GO:0001525~angiogenesis	10	1.97239	0.00431439	NRP2, ESM1, KLF5, ANXA2, ADM2, SERPINE1, THY1, TGFBI, CCN2, PLCD3	451	132	18940	3.18148	0.999748	0.275546	0.272813
	GOTERM_BP_DIRECT	GO:0030199~collagen fibril organization	9	1.77515	4.58044e-06	COL1A1, FKBP10, TGFB2, COL5A1, ANXA2, LOXL4, P3H4, ADAMTS12, LOXL2	451	41	18940	9.21854	0.00873774	0.00146269	0.00144818
	GOTERM_BP_DIRECT	GO:0071346~cellular response to type II interferon	9	1.77515	9.32096e-05	CCL24, CCL8, CCL5, CCL4, DAPK3, CCL3, CCL2, RAB7B, CCL26	451	61	18940	6.19607	0.163558	0.011906	0.0117879
	GOTERM_BP_DIRECT	GO:0030593~neutrophil chemotaxis	9	1.77515	0.000117615	LGALS3, CCL24, CXCL8, CCL8, CCL5, CCL4, CCL3, CCL2, CCL26	451	63	18940	5.99937	0.201774	0.0140844	0.0139447
	GOTERM_BP_DIRECT	GO:0007189~adenylate cyclase-activating G protein-coupled receptor signaling pathway	9	1.77515	0.0125121	ADGRD1, GIPC1, ADM2, GNAS, ADCY4, S1PR2, LGR5, ADCY5, RAPGEF4	451	130	18940	2.90739	1	0.584712	0.578914
	GOTERM_BP_DIRECT	GO:0098609~cell-cell adhesion	9	1.77515	0.0148045	FBLIM1, TTYH1, ITGA3, ITGA6, LAMC2, THY1, TLN2, SOX9, CD34	451	134	18940	2.8206	1	0.659663	0.653122
	GOTERM_BP_DIRECT	GO:0051301~cell division	9	1.77515	0.0387496	SGO2, CCND3, DSN1, CCND2, PTTG1, SPC24, AURKA, SKA2, SPC25	451	161	18940	2.34758	1	1	0.990601
	GOTERM_BP_DIRECT	GO:0060271~cilium assembly	9	1.77515	0.0564124	ABLIM1, KLF5, TMEM138, ARL3, DYNLT2B, TRIM59, CPLANE1, FHDC1, SEPTIN11	451	174	18940	2.17218	1	1	0.990601
	GOTERM_BP_DIRECT	GO:0016477~cell migration	9	1.77515	0.0863347	PAK1, ITGB4, SH3KBP1, TNFAIP3, SDC1, LAMC2, MST1R, CCN2, ADAMTS12	451	191	18940	1.97885	1	1	0.990601
	GOTERM_BP_DIRECT	GO:0070098~chemokine-mediated signaling pathway	8	1.57791	1.54197e-05	CCL24, CXCL8, CCL8, CCL5, CCL4, CCL3, CCL2, CCL26	451	35	18940	9.59899	0.0291121	0.00330972	0.0032769
	GOTERM_BP_DIRECT	GO:0043547~positive regulation of GTPase activity	8	1.57791	0.00560571	CCL24, CCL8, CCL5, CCL4, CCL3, CCL2, CCL26, RAPGEF4	451	90	18940	3.73294	0.999979	0.335642	0.332313
	GOTERM_BP_DIRECT	GO:0001934~positive regulation of protein phosphorylation	8	1.57791	0.0468188	CCND3, CCND2, FGF19, CLDN19, AXIN2, SOX9, GAS6, CCN1	451	138	18940	2.43453	1	1	0.990601
	GOTERM_BP_DIRECT	GO:0007275~multicellular organism development	8	1.57791	0.0514844	DDR1, DKK4, WNT11, CDHR2, GREB1L, CDH13, MST1R, DKK3	451	141	18940	2.38273	1	1	0.990601
	GOTERM_BP_DIRECT	GO:0043123~positive regulation of canonical NF-kappaB signal transduction	8	1.57791	0.0710309	UNC5CL, TFRC, LRRC19, S100A1, F2R, TRIM13, S100A13, S100A4	451	152	18940	2.21029	1	1	0.990601
	GOTERM_BP_DIRECT	GO:0048245~eosinophil chemotaxis	7	1.38067	1.62795e-05	LGALS3, CCL24, CCL8, CCL4, CCL3, CCL2, CCL26	451	24	18940	12.2487	0.0307103	0.00330972	0.0032769
	GOTERM_BP_DIRECT	GO:0048247~lymphocyte chemotaxis	7	1.38067	3.37025e-05	CCL24, CCL8, CCL5, CCL4, CCL3, CCL2, CCL26	451	27	18940	10.8877	0.0625342	0.00538116	0.0053278
	GOTERM_BP_DIRECT	GO:0072089~stem cell proliferation	7	1.38067	0.000646323	RNF43, CDKN2C, WNT11, PRRX1, AXIN2, SOX9, TBX3	451	45	18940	6.53264	0.710255	0.0619177	0.0613037
	GOTERM_BP_DIRECT	GO:0060021~roof of mouth development	7	1.38067	0.00155311	GDF11, SGPL1, PRRX1, SNAI1, CPLANE1, MSC, TBX3	451	53	18940	5.54658	0.949109	0.11903	0.11785
	GOTERM_BP_DIRECT	GO:0001649~osteoblast differentiation	7	1.38067	0.00407729	COL1A1, WNT11, SPP1, SNAI1, CCL3, AXIN2, GLI1	451	64	18940	4.59326	0.999602	0.269383	0.266711
	GOTERM_BP_DIRECT	GO:1990830~cellular response to leukemia inhibitory factor	7	1.38067	0.00997708	NRP2, KLF5, TFRC, GFPT2, PADI2, MSC, PFKP	451	77	18940	3.81778	1	0.531002	0.525737
	GOTERM_BP_DIRECT	GO:0043410~positive regulation of MAPK cascade	7	1.38067	0.0333763	DOK2, GPR37, GDF15, DOK5, CAV2, PDGFB, NKD1	451	101	18940	2.91058	1	1	0.990601
	GOTERM_BP_DIRECT	GO:0072659~protein localization to plasma membrane	7	1.38067	0.0710321	DHRS13, PACS2, RAB3D, TPBG, TSPAN5, ANK2, GAS6	451	122	18940	2.40958	1	1	0.990601
	GOTERM_BP_DIRECT	GO:0001568~blood vessel development	6	1.18343	0.00101473	COL1A1, COL5A1, WIF1, ALDH1A2, LAMA4, TBX3	451	33	18940	7.63556	0.857042	0.0883736	0.0874973
	GOTERM_BP_DIRECT	GO:0010718~positive regulation of epithelial to mesenchymal transition	6	1.18343	0.00152045	COL1A1, TGFB2, ZNF703, SNAI1, AXIN2, LOXL2	451	36	18940	6.99926	0.945817	0.11903	0.11785
	GOTERM_BP_DIRECT	GO:0030324~lung development	6	1.18343	0.0104697	ANXA2, ITGA3, ALDH1A2, CHI3L1, CCN2, GLI1	451	56	18940	4.49952	1	0.536896	0.531572
	GOTERM_BP_DIRECT	GO:0030855~epithelial cell differentiation	6	1.18343	0.0282609	LGALS3, TGFB2, UPK1B, CDHR2, ALDOC, DNPH1	451	72	18940	3.49963	1	1	0.990601
	GOTERM_BP_DIRECT	GO:0060326~cell chemotaxis	6	1.18343	0.0363033	CX3CR1, TPBG, ARHGEF16, PDGFB, CXCL14, HBEGF	451	77	18940	3.27238	1	1	0.990601
	GOTERM_BP_DIRECT	GO:0007229~integrin-mediated signaling pathway	6	1.18343	0.043655	FERMT1, ITGB4, ITGA3, ITGA6, THY1, CCN2	451	81	18940	3.11078	1	1	0.990601
	GOTERM_BP_DIRECT	GO:0045766~positive regulation of angiogenesis	6	1.18343	0.0585227	CXCL8, ADM2, SERPINE1, CHI3L1, EPHA1, CD34	451	88	18940	2.86333	1	1	0.990601
	GOTERM_BP_DIRECT	GO:0000727~double-strand break repair via break-induced replication	5	0.986193	0.000133769	GINS4, MCM3, MCM5, MCM6, MCM2	451	12	18940	17.4982	0.226105	0.014239	0.0140978
	GOTERM_BP_DIRECT	GO:0006268~DNA unwinding involved in DNA replication	5	0.986193	0.000917916	GINS4, MCM3, MCM5, MCM6, MCM2	451	19	18940	11.0515	0.827875	0.0837489	0.0829184
	GOTERM_BP_DIRECT	GO:1904707~positive regulation of vascular associated smooth muscle cell proliferation	5	0.986193	0.00136509	JUN, NR4A3, IGFBP5, MMP2, PDGFB	451	21	18940	9.99894	0.927001	0.113718	0.112591
	GOTERM_BP_DIRECT	GO:0009611~response to wounding	5	0.986193	0.00919661	TGFB2, ITGB4, PDGFB, INHBB, GLI1	451	35	18940	5.99937	1	0.503449	0.498456
	GOTERM_BP_DIRECT	GO:0031623~receptor internalization	5	0.986193	0.00919661	ACHE, CXCL8, TFRC, CAV1, CD9	451	35	18940	5.99937	1	0.503449	0.498456
	GOTERM_BP_DIRECT	GO:0001938~positive regulation of endothelial cell proliferation	5	0.986193	0.0159186	NR4A1, CAV2, PDGFB, CDH13, THBS4	451	41	18940	5.12141	1	0.693184	0.686311
	GOTERM_BP_DIRECT	GO:0071230~cellular response to amino acid stimulus	5	0.986193	0.0233959	COL1A1, COL16A1, COL4A1, MMP2, RRAGD	451	46	18940	4.56474	1	0.87895	0.870234
	GOTERM_BP_DIRECT	GO:0060395~SMAD protein signal transduction	5	0.986193	0.0347757	GDF11, TGFB2, JUN, GDF15, INHBB	451	52	18940	4.03804	1	1	0.990601
	GOTERM_BP_DIRECT	GO:0001501~skeletal system development	5	0.986193	0.0463243	COL1A1, GDF11, VCAN, SOX9, TBX3	451	57	18940	3.68382	1	1	0.990601
	GOTERM_BP_DIRECT	GO:0007010~cytoskeleton organization	5	0.986193	0.0488605	ABLIM1, CCL3, TNFAIP3, VILL, SOX9	451	58	18940	3.62031	1	1	0.990601
	GOTERM_BP_DIRECT	GO:0007179~transforming growth factor beta receptor signaling pathway	5	0.986193	0.092063	TGFB2, JUN, NRROS, CAV2, NPNT	451	72	18940	2.91636	1	1	0.990601
	GOTERM_BP_DIRECT	GO:0007224~smoothened signaling pathway	5	0.986193	0.092063	PRRX1, ARL13B, ARL3, BBS7, GLI1	451	72	18940	2.91636	1	1	0.990601
	GOTERM_BP_DIRECT	GO:0048566~embryonic digestive tract development	4	0.788955	0.00398971	TGFB2, CXCL8, ALDH1A2, STRA6	451	14	18940	11.9987	0.999528	0.269383	0.266711
	GOTERM_BP_DIRECT	GO:0001894~tissue homeostasis	4	0.788955	0.0112449	GNAS, CCN2, SOX9, CD34	451	20	18940	8.39911	1	0.538631	0.53329
	GOTERM_BP_DIRECT	GO:0034504~protein localization to nucleus	4	0.788955	0.0230986	COL1A1, NUAK2, CLDN18, SOX9	451	26	18940	6.46086	1	0.87895	0.870234
	GOTERM_BP_DIRECT	GO:0034097~response to cytokine	4	0.788955	0.0230986	ALDH1A2, TIMP1, SELE, RELB	451	26	18940	6.46086	1	0.87895	0.870234
	GOTERM_BP_DIRECT	GO:0060325~face morphogenesis	4	0.788955	0.0230986	COL1A1, SGPL1, MMP2, STRA6	451	26	18940	6.46086	1	0.87895	0.870234
	GOTERM_BP_DIRECT	GO:2000352~negative regulation of endothelial cell apoptotic process	4	0.788955	0.0281117	SERPINE1, TNFAIP3, ANGPTL4, GAS6	451	28	18940	5.99937	1	1	0.990601
	GOTERM_BP_DIRECT	GO:0043588~skin development	4	0.788955	0.0308172	COL1A1, COL5A1, ITGA3, GNAS	451	29	18940	5.79249	1	1	0.990601
	GOTERM_BP_DIRECT	GO:0010811~positive regulation of cell-substrate adhesion	4	0.788955	0.0336544	COL1A1, AGR2, PDGFB, NPNT	451	30	18940	5.59941	1	1	0.990601
	GOTERM_BP_DIRECT	GO:0015908~fatty acid transport	4	0.788955	0.0366225	FABP1, FABP4, FABP5, CROT	451	31	18940	5.41878	1	1	0.990601
	GOTERM_BP_DIRECT	GO:0017157~regulation of exocytosis	4	0.788955	0.0366225	RAB3D, LGI3, HAP1, RAPGEF4	451	31	18940	5.41878	1	1	0.990601
	GOTERM_BP_DIRECT	GO:1900087~positive regulation of G1/S transition of mitotic cell cycle	4	0.788955	0.0397202	CCND3, RRM2, ANXA1, CCND2	451	32	18940	5.24945	1	1	0.990601
	GOTERM_BP_DIRECT	GO:0070301~cellular response to hydrogen peroxide	4	0.788955	0.0397202	FABP1, ANXA1, PCGF2, TNFAIP3	451	32	18940	5.24945	1	1	0.990601
	GOTERM_BP_DIRECT	GO:0001837~epithelial to mesenchymal transition	4	0.788955	0.0397202	WNT11, SLC39A10, SOX9, LOXL2	451	32	18940	5.24945	1	1	0.990601
	GOTERM_BP_DIRECT	GO:0009636~response to toxic substance	4	0.788955	0.0462993	PON2, CCL3, CYP1A1, DHRS2	451	34	18940	4.94065	1	1	0.990601
	GOTERM_BP_DIRECT	GO:0051496~positive regulation of stress fiber assembly	4	0.788955	0.0497777	PAK1, WNT11, CCN2, EPHA1	451	35	18940	4.79949	1	1	0.990601
	GOTERM_BP_DIRECT	GO:0048167~regulation of synaptic plasticity	4	0.788955	0.0497777	SLC38A1, SCT, GIPC1, F2R	451	35	18940	4.79949	1	1	0.990601
	GOTERM_BP_DIRECT	GO:1903078~positive regulation of protein localization to plasma membrane	4	0.788955	0.0533796	LGALS3, ITGA3, ARHGEF16, AGR2	451	36	18940	4.66617	1	1	0.990601
	GOTERM_BP_DIRECT	GO:0034614~cellular response to reactive oxygen species	4	0.788955	0.0609467	JUN, GPR37, MMP2, MPV17	451	38	18940	4.42059	1	1	0.990601
	GOTERM_BP_DIRECT	GO:0097190~apoptotic signaling pathway	4	0.788955	0.0649076	SGPL1, PCGF2, DAPK3, INHBB	451	39	18940	4.30724	1	1	0.990601
	GOTERM_BP_DIRECT	GO:0033627~cell adhesion mediated by integrin	4	0.788955	0.0649076	COL16A1, ITGB4, ITGA3, ITGA6	451	39	18940	4.30724	1	1	0.990601
	GOTERM_BP_DIRECT	GO:0071260~cellular response to mechanical stimulus	4	0.788955	0.0731733	CNN2, COL1A1, WNT11, SOX9	451	41	18940	4.09713	1	1	0.990601
	GOTERM_BP_DIRECT	GO:0007266~Rho protein signal transduction	4	0.788955	0.0731733	RACGAP1, ITGA3, CDH13, EPS8L3	451	41	18940	4.09713	1	1	0.990601
	GOTERM_BP_DIRECT	GO:0070830~bicellular tight junction assembly	4	0.788955	0.0731733	CLDN4, WNT11, CLDN19, CLDN18	451	41	18940	4.09713	1	1	0.990601
	GOTERM_BP_DIRECT	GO:0051965~positive regulation of synapse assembly	4	0.788955	0.0818815	CLSTN3, SLITRK4, TPBG, CBLN1	451	43	18940	3.90656	1	1	0.990601
	GOTERM_BP_DIRECT	GO:0030282~bone mineralization	4	0.788955	0.0818815	KLF10, WNT11, AXIN2, SOX9	451	43	18940	3.90656	1	1	0.990601
	GOTERM_BP_DIRECT	GO:0001957~intramembranous ossification	3	0.591716	0.00537096	COL1A1, MMP2, AXIN2	451	5	18940	25.1973	0.999967	0.33196	0.328668
	GOTERM_BP_DIRECT	GO:1904754~positive regulation of vascular associated smooth muscle cell migration	3	0.591716	0.0109285	NR4A3, IGFBP5, PDGFB	451	7	18940	17.9981	1	0.536896	0.531572
	GOTERM_BP_DIRECT	GO:0007191~adenylate cyclase-activating dopamine receptor signaling pathway	3	0.591716	0.0109285	GNAS, DRD1, ADCY5	451	7	18940	17.9981	1	0.536896	0.531572
	GOTERM_BP_DIRECT	GO:0032964~collagen biosynthetic process	3	0.591716	0.0143438	COL1A1, COL5A1, P3H4	451	8	18940	15.7483	1	0.654349	0.64786
	GOTERM_BP_DIRECT	GO:0090280~positive regulation of calcium ion import	3	0.591716	0.0223403	LGALS3, PDGFB, STC1	451	10	18940	12.5987	1	0.87895	0.870234
	GOTERM_BP_DIRECT	GO:0086005~ventricular cardiac muscle cell action potential	3	0.591716	0.0223403	ANK2, GPD1L, SCN5A	451	10	18940	12.5987	1	0.87895	0.870234
	GOTERM_BP_DIRECT	GO:0043589~skin morphogenesis	3	0.591716	0.0223403	COL1A1, ITGB4, ITGA6	451	10	18940	12.5987	1	0.87895	0.870234
	GOTERM_BP_DIRECT	GO:0050900~leukocyte migration	3	0.591716	0.0268811	ITGA3, ITGA6, CD34	451	11	18940	11.4533	1	0.990464	0.980642
	GOTERM_BP_DIRECT	GO:0070555~response to interleukin-1	3	0.591716	0.0317577	ANXA1, CHI3L1, SELE	451	12	18940	10.4989	1	1	0.990601
	GOTERM_BP_DIRECT	GO:0010463~mesenchymal cell proliferation	3	0.591716	0.0317577	WNT11, PRRX1, SOX9	451	12	18940	10.4989	1	1	0.990601
	GOTERM_BP_DIRECT	GO:0032508~DNA duplex unwinding	3	0.591716	0.0369517	ANXA1, MCM3, MCM5	451	13	18940	9.69128	1	1	0.990601
	GOTERM_BP_DIRECT	GO:0006810~transport	3	0.591716	0.0369517	OSCP1, TMEM184A, AFP	451	13	18940	9.69128	1	1	0.990601
	GOTERM_BP_DIRECT	GO:0042761~very long-chain fatty acid biosynthetic process	3	0.591716	0.0369517	ELOVL1, ELOVL2, TECRL	451	13	18940	9.69128	1	1	0.990601
	GOTERM_BP_DIRECT	GO:0042448~progesterone metabolic process	3	0.591716	0.0424454	CYP21A2, CYP1A1, AFP	451	14	18940	8.99905	1	1	0.990601
	GOTERM_BP_DIRECT	GO:0006636~unsaturated fatty acid biosynthetic process	3	0.591716	0.0424454	FADS3, ELOVL1, ELOVL2	451	14	18940	8.99905	1	1	0.990601
	GOTERM_BP_DIRECT	GO:0001954~positive regulation of cell-matrix adhesion	3	0.591716	0.0424454	FERMT1, CDH13, EPHA1	451	14	18940	8.99905	1	1	0.990601
	GOTERM_BP_DIRECT	GO:0030325~adrenal gland development	3	0.591716	0.0482216	WNT11, STRA6, DKK3	451	15	18940	8.39911	1	1	0.990601
	GOTERM_BP_DIRECT	GO:0042574~retinal metabolic process	3	0.591716	0.0542639	ALDH1A2, ABCA4, DHRS2	451	16	18940	7.87417	1	1	0.990601
	GOTERM_BP_DIRECT	GO:2000647~negative regulation of stem cell proliferation	3	0.591716	0.0605564	FERMT1, CDKN2C, WNT11	451	17	18940	7.41098	1	1	0.990601
	GOTERM_BP_DIRECT	GO:0071711~basement membrane organization	3	0.591716	0.0670839	FERMT1, CAV2, COL4A1	451	18	18940	6.99926	1	1	0.990601
	GOTERM_BP_DIRECT	GO:0045662~negative regulation of myoblast differentiation	3	0.591716	0.0670839	SOX9, CXCL14, TBX3	451	18	18940	6.99926	1	1	0.990601
	GOTERM_BP_DIRECT	GO:0045773~positive regulation of axon extension	3	0.591716	0.0670839	ISLR2, AEBP1, DBN1	451	18	18940	6.99926	1	1	0.990601
	GOTERM_BP_DIRECT	GO:0006694~steroid biosynthetic process	3	0.591716	0.0670839	DHRS11, CYP21A2, CYP1A1	451	18	18940	6.99926	1	1	0.990601
	GOTERM_BP_DIRECT	GO:0046847~filopodium assembly	3	0.591716	0.0738318	ITGB4, TTYH1, S1PR2	451	19	18940	6.63088	1	1	0.990601
	GOTERM_BP_DIRECT	GO:0001935~endothelial cell proliferation	3	0.591716	0.0738318	CAV2, CD34, LOXL2	451	19	18940	6.63088	1	1	0.990601
	GOTERM_BP_DIRECT	GO:0051932~synaptic transmission, GABAergic	3	0.591716	0.0807859	CLSTN3, TPBG, GABRA3	451	20	18940	6.29933	1	1	0.990601
	GOTERM_BP_DIRECT	GO:0070328~triglyceride homeostasis	3	0.591716	0.0807859	ANGPTL8, ANGPTL4, GPIHBP1	451	20	18940	6.29933	1	1	0.990601
	GOTERM_BP_DIRECT	GO:0007009~plasma membrane organization	3	0.591716	0.0807859	BAIAP2L2, MYOF, MTSS1	451	20	18940	6.29933	1	1	0.990601
	GOTERM_BP_DIRECT	GO:0048661~positive regulation of smooth muscle cell proliferation	3	0.591716	0.0879327	PDGFB, CDH13, HBEGF	451	21	18940	5.99937	1	1	0.990601
	GOTERM_BP_DIRECT	GO:1902894~negative regulation of miRNA transcription	3	0.591716	0.0952591	PDGFB, SOX9, NFATC4	451	22	18940	5.72667	1	1	0.990601
	GOTERM_BP_DIRECT	GO:1905606~regulation of presynapse assembly	3	0.591716	0.0952591	CLSTN3, SLITRK4, CBLN1	451	22	18940	5.72667	1	1	0.990601
	GOTERM_BP_DIRECT	GO:0034394~protein localization to cell surface	3	0.591716	0.0952591	PRRT1, PIGU, WNT11	451	22	18940	5.72667	1	1	0.990601
	GOTERM_BP_DIRECT	GO:0032376~positive regulation of cholesterol transport	2	0.394477	0.0469552	ABCB4, LIPG	451	2	18940	41.9956	1	1	0.990601
	GOTERM_BP_DIRECT	GO:0050746~regulation of lipoprotein metabolic process	2	0.394477	0.0469552	LIPG, ANGPTL8	451	2	18940	41.9956	1	1	0.990601
	GOTERM_BP_DIRECT	GO:2000503~positive regulation of natural killer cell chemotaxis	2	0.394477	0.0469552	CCL3, CXCL14	451	2	18940	41.9956	1	1	0.990601
	GOTERM_BP_DIRECT	GO:0031340~positive regulation of vesicle fusion	2	0.394477	0.0696012	ANXA1, ANXA2	451	3	18940	27.997	1	1	0.990601
	GOTERM_BP_DIRECT	GO:0044070~regulation of monoatomic anion transport	2	0.394477	0.0696012	CA2, STC1	451	3	18940	27.997	1	1	0.990601
	GOTERM_BP_DIRECT	GO:0032497~detection of lipopolysaccharide	2	0.394477	0.0917103	NR4A1, LY96	451	4	18940	20.9978	1	1	0.990601
	GOTERM_BP_DIRECT	GO:0071621~granulocyte chemotaxis	2	0.394477	0.0917103	ANXA1, CCL3	451	4	18940	20.9978	1	1	0.990601
	GOTERM_BP_DIRECT	GO:0002248~connective tissue replacement involved in inflammatory response wound healing	2	0.394477	0.0917103	F2R, TIMP1	451	4	18940	20.9978	1	1	0.990601
	GOTERM_BP_DIRECT	GO:0090394~negative regulation of excitatory postsynaptic potential	2	0.394477	0.0917103	S1PR2, CBLN1	451	4	18940	20.9978	1	1	0.990601
	GOTERM_BP_DIRECT	GO:0003413~chondrocyte differentiation involved in endochondral bone morphogenesis	2	0.394477	0.0917103	AXIN2, SOX9	451	4	18940	20.9978	1	1	0.990601
	GOTERM_BP_DIRECT	GO:0030540~female genitalia development	2	0.394477	0.0917103	TBX3, STRA6	451	4	18940	20.9978	1	1	0.990601
	GOTERM_BP_DIRECT	GO:0050819~negative regulation of coagulation	2	0.394477	0.0917103	PROCR, ANXA5	451	4	18940	20.9978	1	1	0.990601
	GOTERM_BP_DIRECT	GO:0032782~bile acid secretion	2	0.394477	0.0917103	ABCB4, SLC51B	451	4	18940	20.9978	1	1	0.990601
	GOTERM_BP_DIRECT	GO:0008347~glial cell migration	2	0.394477	0.0917103	TGFB2, CD9	451	4	18940	20.9978	1	1	0.990601
	GOTERM_CC_DIRECT	GO:0016020~membrane	121	23.8659	0.0884664	SLC35B2, OR12J1, NRROS, GPR68, TMEM200A, LOXL4, ACTG1, LOXL2, TMEM144, FADS3, KRTCAP3, C15H1ORF210, NIPAL2, SLC26A11, MPV17, SLC12A8, SLC16A5, SEMA6B, SH3GLB2, SLC38A1, UNC5CL, UNC5B, PAQR5, GLCE, F2R, ADAM11, PIPOX, ISLR2, ANK2, NPNT, EML2, GBGT1, PROCR, COL4A1, RRAGD, RAB38, ARL3, ABCB4, STK39, PDGFB, ITPR3, MST1R, HMMR, NID2, SGPL1, TSPAN5, STRA6, PRRT1, SLC37A2, GGT6, ABCA4, TECRL, SELE, COL1…	477	4599	20408	1.12565	1	0.685615	0.655456
	GOTERM_CC_DIRECT	GO:0005737~cytoplasm	119	23.4714	0.00418152	TES, ACTG1, NRBP2, LGALS3, CCND3, CCND2, PTTG1, BASP1, STMN1, SVEP1, NUDT16, MPV17, CA13, LZTS3, SH3GLB2, FBXO2, DAPK3, NCCRP1, MAPK8IP1, DOK2, MYL7, FRMD6, DOK5, EEF1A2, PADI2, S100A4, TLN2, KCTD17, FBLIM1, ARL3, AK1, STK39, PDGFB, STC1, HMMR, SKA2, NUAK2, PCBP4, ZNF703, TP53BP1, VILL, IP6K3, TNK2, ASPSCR1, MSN, FHDC1, NFATC4, ISG20, COL1A1, RCAN2, FGF19, GNAS, TOP2A, OSCP1, PYGB, CLIC3, HSPB8, …	477	4044	20408	1.25898	0.760425	0.0846682	0.0809438
	GOTERM_CC_DIRECT	GO:0005615~extracellular space	87	17.1598	6.32199e-15	CPM, ACHE, CXCL8, COL16A1, OLFML2B, NRROS, SCT, SERPINE1, LOXL4, OLFML2A, CXCL14, AREG, WFDC2, LOXL2, ADAMTS4, LGALS3, LGALS1, PLAU, LIPG, CCN5, COL10A1, SVEP1, ANXA9, TIMP1, PTGDS, DLA-79, SEMA6B, ANXA1, IGFBP5, ANXA2, S100A1, MMP2, SFTPD, ECRG4, SERPINB5, DKK3, DKK4, PROCR, VCAN, COL4A1, RTN4RL1, COL6A2, CDH13, CHI3L1, S100A4, ANGPTL4, GAS6, HBEGF, LRRC15, COL15A1, PDGFB, STC1, AEBP1, AFP, CST7…	477	1507	20408	2.46995	2.15794e-12	2.1558e-12	2.06097e-12
	GOTERM_CC_DIRECT	GO:0005576~extracellular region	61	12.0316	1.53489e-13	CXCL8, SCT, COL12A1, LAMC2, CXCL14, QRFP, WFDC2, ADAMTS4, ESM1, CCN5, COL10A1, SVEP1, CCN2, ENPP3, PTGDS, CCN1, CD34, IGFBP5, NPNT, DKK3, DKK4, COL4A1, COL6A2, ANGPTL8, FIBIN, VWA1, COL8A1, CHI3L1, GAS6, PON2, LAMA4, STC1, ADAMTS12, NID2, ADAMTS10, THBS4, CCL8, WNT11, WIF1, CCL5, CCL4, CPAMD8, CCL3, AGR2, CCL2, PI3, CCL24, GDF11, TGFB2, GDF15, LGI3, INHBB, RNASE13, FABP5, QPCT, ADM2, FGF19, SDC1,…	477	893	20408	2.92254	5.23585e-11	2.61699e-11	2.50188e-11
	GOTERM_CC_DIRECT	GO:0005654~nucleoplasm	61	12.0316	0.0819264	TOP2A, GPSM1, HSPB8, GLI1, LOXL2, CDC20, LGALS3, BAIAP2L2, CCND3, CCND2, NUF2, SLC26A11, SOX9, NUDT16, SCN5A, MYBL1, SH3GLB2, DUSP2, ANXA1, DGAT1, S100A1, APLP1, NAV2, DUSP26, DCK, TOX3, GPRC5B, ESRP1, RRAGD, PFKFB3, ARL3, ABCB4, STK39, ITPR3, RELB, PAK1, RACGAP1, S100A13, TSPAN5, MSC, GDF11, JUN, NIBAN2, PRRX1, ATAD2, ASPSCR1, XRCC1, DHRS2, FABP1, NR4A1, KLF5, ABI2, PRC1, ZNF219, SNAI1, FOSB, HP…	477	2151	20408	1.21331	1	0.649695	0.621116
	GOTERM_CC_DIRECT	GO:0005783~endoplasmic reticulum	30	5.91716	0.00969288	FKBP10, NRROS, ITPR3, ATP10A, THY1, TMED11, CST7, LOXL2, SGPL1, SV2A, AGR2, TSPO, SLC26A11, SCN5A, CLIC1, ELOVL1, GPR37, ELOVL2, TPBG, ABCA4, P3H4, TECRL, ZDHHC14, PACS2, CYP21A2, FIBIN, CHI3L1, TRIM59, KCTD17, TMEM35A	477	782	20408	1.64133	0.963898	0.165264	0.157994
	GOTERM_CC_DIRECT	GO:0005794~Golgi apparatus	27	5.32544	0.0253968	GPSM1, CX3CR1, ACHE, ARL3, GLT8D2, TMED11, CST7, LIPG, SPP1, SLC26A11, CCN2, PTGDS, S100A1, GDF15, CAV2, GLCE, CAV1, APLP1, SLC35G2, MANEAL, FHDC1, DUSP26, ZDHHC14, GBGT1, KLF5, FIBIN, RAB38	477	740	20408	1.56104	0.999845	0.309296	0.295691
	GOTERM_CC_DIRECT	GO:0062023~collagen-containing extracellular matrix	21	4.14201	5.80179e-09	LRRC15, TGFB2, COL15A1, COL16A1, SFTPD, SERPINE1, COL12A1, ADAM11, LOXL4, F13A1, THBS4, COL1A1, LGALS3, LGALS1, COL5A1, COL4A1, COL6A2, COL10A1, S100A4, ANXA9, ANGPTL4	477	176	20408	5.10492	1.97841e-06	6.5947e-07	6.30461e-07
	GOTERM_CC_DIRECT	GO:0009986~cell surface	21	4.14201	0.000736522	ACHE, CPM, GPR37, ANXA1, NRROS, ANXA2, CLSTN3, ITGB4, F2R, PDGFB, ISLR2, ABCB11, PLAU, RTN4RL1, WIF1, LIPG, SARM1, SDC1, ANXA9, SCN5A, HBEGF	477	383	20408	2.34586	0.222169	0.0251154	0.0240106
	GOTERM_CC_DIRECT	GO:0031012~extracellular matrix	19	3.74753	1.56178e-07	LRRC15, NRROS, OLFML2B, MMP7, MMP2, ADAMTS12, OLFML2A, ADAMTS10, COL1A1, ADAMTS4, WNT11, RTN4RL1, CCN5, TGFBI, HPSE, CCN2, TIMP1, CCN1, LGR5	477	175	20408	4.64513	5.32554e-05	1.33142e-05	1.27285e-05
	GOTERM_CC_DIRECT	GO:0016324~apical plasma membrane	18	3.5503	0.000248511	LRRC15, ANXA1, ABCB4, STK39, SLC39A10, SLC3A1, MSN, THY1, ABCB11, SLC22A12, SLC7A5, CDHR2, FAT1, SLC26A7, SLC26A11, CD34, SLC12A8, SLC22A11	477	273	20408	2.82093	0.0812606	0.012106	0.0115735
	GOTERM_CC_DIRECT	GO:0048471~perinuclear region of cytoplasm	17	3.35306	0.0439196	ACHE, TFRC, S100A1, CAV2, CAV1, APLP1, ASPSCR1, INHBB, SELE, FAT1, MCM3, PCLAF, CLDN19, S100A13, S100A4, PTGDS, CD34	477	426	20408	1.70735	1	0.482034	0.46083
	GOTERM_CC_DIRECT	GO:0045202~synapse	15	2.95858	0.0173521	ACHE, GPR37, TTYH1, F2R, GABRA3, RELB, ACTG1, MAPK8IP1, SLC6A7, VCAN, EEF1A2, SARM1, ANXA9, CBLN2, SNTB1	477	317	20408	2.02448	0.997443	0.257263	0.245947
	GOTERM_CC_DIRECT	GO:0016323~basolateral plasma membrane	14	2.76134	0.000340245	SLC38A1, ANXA1, ANXA2, TFRC, ITGA3, PDGFB, STK39, MSN, ANK2, SLC51B, AURKA, CLDN19, SLC26A7, SLC26A11	477	181	20408	3.30926	0.109563	0.014503	0.013865
	GOTERM_CC_DIRECT	GO:0032991~protein-containing complex	14	2.76134	0.0222576	GDF11, TES, CLSTN3, CAVIN3, SLC51B, PAK1, COL6A2, ZNF703, SARM1, CD9, SOX9, NAT9, CRYAB, STRA6	477	296	20408	2.02357	0.999536	0.303594	0.290239
	GOTERM_CC_DIRECT	GO:0009897~external side of plasma membrane	14	2.76134	0.0781652	DLA-79, CX3CR1, TFRC, ITGA3, ANXA5, THY1, SELE, CD9, SDC1, CDH13, ITGA6, CD34, SLC22A11, CD276	477	357	20408	1.67781	1	0.634627	0.60671
	GOTERM_CC_DIRECT	GO:0005604~basement membrane	13	2.5641	3.23197e-07	ACHE, COL15A1, ANXA2, ITGB4, LAMA4, NPNT, NID2, THBS4, LOXL2, COL5A1, COL4A1, VWA1, TIMP1	477	80	20408	6.95241	0.000110204	2.2042e-05	2.10724e-05
	GOTERM_CC_DIRECT	GO:0005925~focal adhesion	11	2.16963	0.00546172	CNN2, FERMT1, TES, ITGB4, FBLIM1, CAV2, CAV1, ABCB4, THY1, TLN2, AIF1L	477	165	20408	2.85227	0.845499	0.103469	0.0989178
	GOTERM_CC_DIRECT	GO:0005768~endosome	11	2.16963	0.0245779	DHRS13, STEAP3, ANXA1, ANXA2, RAB3D, CAV1, SLC26A7, AEBP1, OCIAD2, ABCB11, CTSE	477	208	20408	2.26262	0.999794	0.309296	0.295691
	GOTERM_CC_DIRECT	GO:0030425~dendrite	11	2.16963	0.0520934	TPBG, GNAS, ADCY4, SARM1, THY1, AEBP1, HAP1, MAPT, EPHA1, DBN1, MAPK8IP1	477	237	20408	1.98576	1	0.511579	0.489075
	GOTERM_CC_DIRECT	GO:0070062~extracellular exosome	9	1.77515	0.01912	GPRC5B, ANXA1, GGT6, TFRC, ANXA2, XPNPEP2, SERPINE1, CLTCL1, CD9	477	143	20408	2.6927	0.998616	0.271663	0.259713
	GOTERM_CC_DIRECT	GO:0005581~collagen trimer	8	1.57791	0.000430006	COL1A1, COL15A1, DLA-DMB, COL4A1, SFTPD, COL12A1, COL10A1, COL8A1	477	59	20408	5.80123	0.136416	0.0162924	0.0155758
	GOTERM_CC_DIRECT	GO:0042383~sarcolemma	8	1.57791	0.00102107	DES, ANXA1, SGCA, ANXA2, CAV2, COL6A2, CAV1, ANXA5	477	68	20408	5.03342	0.294158	0.0316533	0.0302609
	GOTERM_CC_DIRECT	GO:0005884~actin filament	8	1.57791	0.00422099	PSTPIP1, PAK1, ANXA1, AEBP1, FHDC1, DBN1, ACTG1, AIF1L	477	87	20408	3.93417	0.763641	0.0846682	0.0809438
	GOTERM_CC_DIRECT	GO:0005929~cilium	8	1.57791	0.0431768	ANXA1, TMEM138, ARL3, TRIM59, FHDC1, TBX3, AURKA, ADCY5	477	138	20408	2.48024	1	0.482034	0.46083
	GOTERM_CC_DIRECT	GO:0005901~caveola	7	1.38067	0.00171954	CAV2, CAVIN3, CAV1, F2R, CDH13, SCN5A, SELE	477	55	20408	5.44524	0.443933	0.0474624	0.0453746
	GOTERM_CC_DIRECT	GO:0031594~neuromuscular junction	7	1.38067	0.00344817	ACHE, SYNGR1, DES, ITGA3, SV2A, LAMA4, SYNGR3	477	63	20408	4.75379	0.692063	0.0783885	0.0749403
	GOTERM_CC_DIRECT	GO:0001725~stress fiber	7	1.38067	0.0062224	CNN2, ABLIM1, FBLIM1, MST1R, SEPTIN11, DBN1, ACTG1	477	71	20408	4.21815	0.88098	0.111676	0.106763
	GOTERM_CC_DIRECT	GO:0031982~vesicle	7	1.38067	0.0130056	DPP7, ANXA2, RAB38, EPS8L3, ANXA9, CAPS, GBGT1	477	83	20408	3.60829	0.988484	0.211185	0.201896
	GOTERM_CC_DIRECT	GO:0005911~cell-cell junction	7	1.38067	0.0749069	PAK1, DES, SGCA, SH3KBP1, SV2A, FAT1, PALS2	477	126	20408	2.37689	1	0.634627	0.60671
	GOTERM_CC_DIRECT	GO:0005819~spindle	6	1.18343	0.025023	AGBL5, PRC1, ARL3, CLTCL1, HMMR, SHCBP1	477	71	20408	3.61555	0.999823	0.309296	0.295691
	GOTERM_CC_DIRECT	GO:0043197~dendritic spine	6	1.18343	0.059404	MYL7, FBXO2, GIPC1, DRD1, SEPTIN11, LZTS3	477	90	20408	2.85227	1	0.562688	0.537936
	GOTERM_CC_DIRECT	GO:0005930~axoneme	6	1.18343	0.0740057	ARL13B, ARL3, DYNLT2B, BBS7, GLI1, TUBB4A	477	96	20408	2.674	1	0.634627	0.60671
	GOTERM_CC_DIRECT	GO:0071162~CMG complex	5	0.986193	5.48912e-05	GINS4, MCM3, MCM5, MCM6, MCM2	477	10	20408	21.392	0.0185443	0.00311965	0.00298242
	GOTERM_CC_DIRECT	GO:0009898~cytoplasmic side of plasma membrane	5	0.986193	0.0774882	G6PD, RACGAP1, RGS1, ASPSCR1, MTSS1	477	69	20408	3.10029	1	0.634627	0.60671
	GOTERM_CC_DIRECT	GO:0045171~intercellular bridge	5	0.986193	0.0980358	AGBL5, PARP3, PRC1, TUBB4A, CD34	477	75	20408	2.85227	1	0.711281	0.679993
	GOTERM_CC_DIRECT	GO:0042555~MCM complex	4	0.788955	0.00180942	MCM3, MCM5, MCM6, MCM2	477	11	20408	15.5578	0.460747	0.0474624	0.0453746
	GOTERM_CC_DIRECT	GO:0009925~basal plasma membrane	4	0.788955	0.0139662	OSCP1, ITGB4, MST1R, CD34	477	22	20408	7.77892	0.991738	0.216476	0.206953
	GOTERM_CC_DIRECT	GO:0001533~cornified envelope	4	0.788955	0.037934	ANXA1, ANXA2, PI3, SERPINB5	477	32	20408	5.34801	0.999998	0.446052	0.426431
	GOTERM_CC_DIRECT	GO:0005876~spindle microtubule	4	0.788955	0.0621183	ARL3, AURKA, SKA2, BIRC3	477	39	20408	4.38811	1	0.572496	0.547313
	GOTERM_CC_DIRECT	GO:0034707~chloride channel complex	4	0.788955	0.096449	CLIC3, TTYH1, GABRA3, CLIC1	477	47	20408	3.6412	1	0.711281	0.679993
	GOTERM_CC_DIRECT	GO:0031262~Ndc80 complex	3	0.591716	0.0031574	NUF2, SPC24, SPC25	477	4	20408	32.0881	0.659853	0.0769052	0.0735223
	GOTERM_CC_DIRECT	GO:0002080~acrosomal membrane	3	0.591716	0.0466485	CAV2, SLC2A3, RAB6B	477	15	20408	8.55681	1	0.482034	0.46083
	GOTERM_CC_DIRECT	GO:0012506~vesicle membrane	3	0.591716	0.0525081	BAIAP2L2, GIPC1, ASPSCR1	477	16	20408	8.02201	1	0.511579	0.489075
	GOTERM_CC_DIRECT	GO:0043209~myelin sheath	3	0.591716	0.0923266	THY1, TUBB4A, CA13	477	22	20408	5.83419	1	0.69963	0.668855
	GOTERM_CC_DIRECT	GO:0046691~intracellular canaliculus	2	0.394477	0.0461055	AQP8, ABCB11	477	2	20408	42.7841	1	0.482034	0.46083
	GOTERM_CC_DIRECT	GO:0097180~serine protease inhibitor complex	2	0.394477	0.0683565	PLAU, SERPINE1	477	3	20408	28.5227	1	0.613409	0.586427
	GOTERM_MF_DIRECT	GO:0042802~identical protein binding	37	7.29783	0.0112785	OLFML2B, PON2, TNFAIP3, STC1, OLFML2A, PPCDC, RELB, PSTPIP1, AGR2, TK1, CTSE, SH3GLB2, NQO1, JUN, DGAT1, ANXA2, MID1IP1, APLP1, PYCR1, MTSS1, COL1A1, NR4A1, DES, FABP5, PSAT1, GIPC1, LCN2, CDH13, SDC1, MCM6, TGFBI, ANGPTL4, SLC25A12, KCTD17, ASPA, PFKP, CBLN1	465	967	18563	1.52746	0.99928	0.399761	0.395375
	GOTERM_MF_DIRECT	GO:0005509~calcium ion binding	35	6.90335	0.00014624	FKBP10, TTYH1, CLSTN3, DGKA, ATP2A1, NID2, THBS4, NKD1, LOXL2, SGCA, S100A13, REPS2, SPOCK1, SVEP1, ANXA9, ANXA1, ANXA2, S100A1, GLCE, ANXA5, TBC1D9, NPNT, TUBB4A, SELE, AIF1L, VCAN, MYL7, CDHR2, FAT1, CDH13, PADI2, S100A4, GAS6, SLC25A12, CAPS	465	692	18563	2.0191	0.0890872	0.0116627	0.0115347
	GOTERM_MF_DIRECT	GO:0042803~protein homodimerization activity	29	5.71992	0.000135701	TOP2A, ACHE, TFRC, HSPB8, PDGFB, ATP2A1, CST7, DNPH1, NADK2, MTHFD1L, S100A13, NUDT16, TGFB2, G6PD, S100A1, GDF15, CAV2, GLCE, DAPK3, INHBB, DCK, TOX3, FIBIN, VWA1, PADI2, CD247, GPD1L, CRYAB, NECTIN1	465	522	18563	2.2178	0.0829406	0.0116627	0.0115347
	GOTERM_MF_DIRECT	GO:0019901~protein kinase binding	19	3.74753	0.00411939	CDKN2C, TFRC, CAV2, CAV1, ANK2, AXIN2, RND2, RELB, ACTG1, CCND3, GPRC5B, CCND2, NR4A3, RACGAP1, PRC1, SV2A, EEF1A2, SCN5A, EPHA1	465	358	18563	2.11868	0.928181	0.216815	0.214436
	GOTERM_MF_DIRECT	GO:0005178~integrin binding	17	3.35306	5.1342e-08	COL16A1, ITGA3, ITGB4, LAMC2, THY1, NPNT, THBS4, FERMT1, ESM1, SPP1, CCN5, CD9, ITGA6, CCN2, S1PR2, TLN2, CCN1	465	120	18563	5.65539	3.27557e-05	3.27562e-05	3.23968e-05
	GOTERM_MF_DIRECT	GO:0008201~heparin binding	14	2.76134	7.33085e-06	NRP2, CXCL8, APLP1, NAV2, THBS4, COL1A1, CCL8, COL5A1, RTN4RL1, LIPG, CCN5, CCN2, CCN1, HBEGF	465	117	18563	4.7768	0.00466618	0.00127997	0.00126592
	GOTERM_MF_DIRECT	GO:0008017~microtubule binding	14	2.76134	0.00760407	ARL3, KIF12, GLI1, FHDC1, EML2, SKA2, RACGAP1, KIFC2, PRC1, KIFC1, NUF2, CCSER2, MAPT, SPC24	465	240	18563	2.32869	0.992326	0.323426	0.319878
	GOTERM_MF_DIRECT	GO:0005518~collagen binding	11	2.16963	1.95426e-07	DDR1, ACHE, LRRC15, PAK1, LUM, COL6A2, PDGFB, SPOCK1, P3H4, AEBP1, TGFBI	465	47	18563	9.34308	0.000124674	6.23408e-05	6.16568e-05
	GOTERM_MF_DIRECT	GO:0008083~growth factor activity	10	1.97239	0.00828419	GDF11, TGFB2, GDF15, FGF19, PDGFB, INHBB, TIMP1, AREG, THBS4, HBEGF	465	139	18563	2.87197	0.995045	0.328331	0.324729
	GOTERM_MF_DIRECT	GO:0008009~chemokine activity	9	1.77515	8.02487e-06	CCL24, CXCL8, CCL8, CCL5, CCL4, CCL3, CCL2, CXCL14, CCL26	465	42	18563	8.55438	0.0051068	0.00127997	0.00126592
	GOTERM_MF_DIRECT	GO:0005102~signaling receptor binding	9	1.77515	0.0657858	DLA-79, WIF1, GIPC1, LAMA4, SERPINE1, F2R, HAP1, MTSS1, CD276	465	171	18563	2.10108	1	1	0.990581
	GOTERM_MF_DIRECT	GO:0030020~extracellular matrix structural constituent conferring tensile strength	8	1.57791	3.75844e-05	COL1A1, COL15A1, COL16A1, COL5A1, COL4A1, COL6A2, SFTPD, COL10A1	465	38	18563	8.4043	0.0236941	0.00399647	0.00395262
	GOTERM_MF_DIRECT	GO:0002020~protease binding	8	1.57791	0.00441786	COL1A1, ADAMTS4, ANXA2, ITGA3, SERPINE1, TNFAIP3, ANXA9, TIMP1	465	82	18563	3.89468	0.940682	0.216815	0.214436
	GOTERM_MF_DIRECT	GO:0030246~carbohydrate binding	8	1.57791	0.0496837	LGALS3, VCAN, LGALS1, FBXO2, SFTPD, CHI3L1, SELE, CD34	465	133	18563	2.40123	1	1	0.990581
	GOTERM_MF_DIRECT	GO:0048020~CCR chemokine receptor binding	7	1.38067	2.16746e-05	CCL24, CCL8, CCL5, CCL4, CCL3, CCL2, CCL26	465	24	18563	11.6435	0.0137334	0.00276568	0.00273534
	GOTERM_MF_DIRECT	GO:0022857~transmembrane transporter activity	7	1.38067	0.0158521	OSCP1, SLC22A12, SLC13A4, SV2A, MFSD3, SLC51B, SLC22A11	465	81	18563	3.44991	0.999963	0.50686	0.501298
	GOTERM_MF_DIRECT	GO:0044325~transmembrane transporter binding	7	1.38067	0.0481105	PACS2, CAV1, TCAP, TSPO, ANK2, GPD1L, SCN5A	465	105	18563	2.66136	1	1	0.990581
	GOTERM_MF_DIRECT	GO:0060090~molecular adaptor activity	7	1.38067	0.0538281	CAV2, CAV1, RRAGD, REPS2, PCLAF, AXIN2, SEPTIN11	465	108	18563	2.58744	1	1	0.990581
	GOTERM_MF_DIRECT	GO:0001540~amyloid-beta binding	6	1.18343	0.00675678	TGFB2, CLSTN3, FBXO2, GSAP, CRYAB, GPRASP2	465	48	18563	4.99005	0.986773	0.307916	0.304538
	GOTERM_MF_DIRECT	GO:0004867~serine-type endopeptidase inhibitor activity	6	1.18343	0.0990991	ANXA2, SERPINE1, CPAMD8, PI3, SERPINB5, WFDC2	465	98	18563	2.44411	1	1	0.990581
	GOTERM_MF_DIRECT	GO:0050840~extracellular matrix binding	5	0.986193	0.00372346	OLFML2B, SPP1, SPOCK1, TGFBI, OLFML2A	465	26	18563	7.67701	0.90745	0.215961	0.213591
	GOTERM_MF_DIRECT	GO:0005504~fatty acid binding	5	0.986193	0.015889	FABP1, FABP4, FABP5, AFP, PTGDS	465	39	18563	5.118	0.999964	0.50686	0.501298
	GOTERM_MF_DIRECT	GO:0048306~calcium-dependent protein binding	5	0.986193	0.0598482	ANXA1, ANXA2, S100A1, S100A13, S100A4	465	59	18563	3.38309	1	1	0.990581
	GOTERM_MF_DIRECT	GO:0048407~platelet-derived growth factor binding	4	0.788955	0.00163341	COL1A1, COL5A1, COL4A1, PDGFB	465	10	18563	15.9682	0.647592	0.104211	0.103068
	GOTERM_MF_DIRECT	GO:0019834~phospholipase A2 inhibitor activity	4	0.788955	0.00163341	ANXA1, ANXA2, SCGB1A1, ANXA9	465	10	18563	15.9682	0.647592	0.104211	0.103068
	GOTERM_MF_DIRECT	GO:0001965~G-protein alpha-subunit binding	4	0.788955	0.0189548	GPSM1, RGS1, F2R, DRD1	465	23	18563	6.94268	0.999995	0.554207	0.548126
	GOTERM_MF_DIRECT	GO:0043236~laminin binding	4	0.788955	0.0212693	ACHE, LGALS3, LRRC15, LGALS1	465	24	18563	6.65341	0.999999	0.56541	0.559207
	GOTERM_MF_DIRECT	GO:0004869~cysteine-type endopeptidase inhibitor activity	4	0.788955	0.0263413	PTTG1, SPOCK1, CST7, WFDC2	465	26	18563	6.1416	1	0.67223	0.664854
	GOTERM_MF_DIRECT	GO:0005201~extracellular matrix structural constituent	4	0.788955	0.0644982	COL1A1, COL5A1, COL4A1, LAMC2	465	37	18563	4.31572	1	1	0.990581
	GOTERM_MF_DIRECT	GO:0098641~cadherin binding involved in cell-cell adhesion	3	0.591716	0.00874863	ANXA1, ANXA2, ANXA9	465	6	18563	19.9602	0.996325	0.328331	0.324729
	GOTERM_MF_DIRECT	GO:0050786~RAGE receptor binding	3	0.591716	0.0199792	S100A1, S100A13, S100A4	465	9	18563	13.3068	0.999997	0.554207	0.548126
	GOTERM_MF_DIRECT	GO:0038024~cargo receptor activity	3	0.591716	0.0199792	SDC1, HMMR, TMED11	465	9	18563	13.3068	0.999997	0.554207	0.548126
	GOTERM_MF_DIRECT	GO:0043138~3'-5' DNA helicase activity	3	0.591716	0.0405345	MCM5, NAV2, MCM2	465	13	18563	9.21241	1	0.957816	0.947307
	GOTERM_MF_DIRECT	GO:0031994~insulin-like growth factor I binding	3	0.591716	0.0405345	IGFBP5, ITGB4, ITGA6	465	13	18563	9.21241	1	0.957816	0.947307
	GOTERM_MF_DIRECT	GO:0017116~single-stranded DNA helicase activity	3	0.591716	0.0958547	MCM3, MCM5, MCM2	465	21	18563	5.70292	1	1	0.990581
	GOTERM_MF_DIRECT	GO:0001968~fibronectin binding	3	0.591716	0.0958547	LRRC15, IGFBP5, EPHA1	465	21	18563	5.70292	1	1	0.990581
	GOTERM_MF_DIRECT	GO:0038132~neuregulin binding	2	0.394477	0.0963046	ITGB4, ITGA6	465	4	18563	19.9602	1	1	0.990581
	GOTERM_MF_DIRECT	GO:0031748~D1 dopamine receptor binding	2	0.394477	0.0963046	CAV2, GNAS	465	4	18563	19.9602	1	1	0.990581
Downregulation	GOTERM_BP_DIRECT	GO:0070374~positive regulation of ERK1 and ERK2 cascade	9	3.06122	0.0021677	CSF1R, GAREM1, BMPER, HAND2, SERPINF2, TEK, IGF1, EGFR, CD44	269	162	18940	3.91161	0.951128	0.613104	0.613104
	GOTERM_BP_DIRECT	GO:0008285~negative regulation of cell population proliferation	9	3.06122	0.00644792	CSF1R, DDAH1, FRZB, ZBTB16, P3H2, PTPRJ, PTH1R, GPLD1, EREG	269	194	18940	3.26639	0.999876	0.77957	0.77957
	GOTERM_BP_DIRECT	GO:0010628~positive regulation of gene expression	9	3.06122	0.0630005	MAF, C1QTNF1, CUX2, EPHX2, HAND2, TP53INP1, EMILIN1, IGF1, ACVR1B	269	299	18940	2.11933	1	1	1
	GOTERM_BP_DIRECT	GO:0010629~negative regulation of gene expression	8	2.72109	0.00911543	SFRP1, HAND2, TP53INP1, EMILIN1, FYN, ACVR1B, XDH, ACACB	269	165	18940	3.41377	0.999997	0.855694	0.855694
	GOTERM_BP_DIRECT	GO:0043065~positive regulation of apoptotic process	8	2.72109	0.0123033	ENDOG, FRZB, IGFBP3, ZBTB16, CASP3, TP53INP1, APBB1, GPLD1	269	175	18940	3.21869	1	0.855694	0.855694
	GOTERM_BP_DIRECT	GO:0045087~innate immune response	8	2.72109	0.0572179	CRP, HCK, C1R, RARRES2, FYN, C8B, C8A, MSRB1	269	243	18940	2.31799	1	1	1
	GOTERM_BP_DIRECT	GO:0008284~positive regulation of cell population proliferation	8	2.72109	0.0613319	ACER2, HCK, XBP1, GAREM1, PTH1R, IGF1, CCDC117, EREG	269	247	18940	2.28045	1	1	1
	GOTERM_BP_DIRECT	GO:0098609~cell-cell adhesion	7	2.38095	0.0121042	ITGAM, NTN4, ITGA8, ICAM3, EGFR, TJP2, ITGA9	269	134	18940	3.67808	1	0.855694	0.855694
	GOTERM_BP_DIRECT	GO:0030335~positive regulation of cell migration	7	2.38095	0.0290803	CSF1R, XBP1, CXCL12, WNT5B, FAM107A, SOD2, EGFR	269	164	18940	3.00526	1	1	1
	GOTERM_BP_DIRECT	GO:0030308~negative regulation of cell growth	6	2.04082	0.00397727	CDA, SFRP1, FRZB, GDF2, PTPRJ, ACVR1B	269	74	18940	5.70883	0.996087	0.617776	0.617776
	GOTERM_BP_DIRECT	GO:0051897~positive regulation of phosphatidylinositol 3-kinase/protein kinase B signal transduction	6	2.04082	0.0271322	CSF1R, C1QTNF1, PTPRJ, TEK, IGF1, EGFR	269	119	18940	3.55003	1	1	1
	GOTERM_BP_DIRECT	GO:0001525~angiogenesis	6	2.04082	0.0397473	CALCRL, EPAS1, SLC31A1, PTPRJ, TEK, RAMP1	269	132	18940	3.20041	1	1	1
	GOTERM_BP_DIRECT	GO:0007166~cell surface receptor signaling pathway	6	2.04082	0.059475	ADGRE1, FCRLB, VIPR1, CALCRL, PTH1R, MS4A2	269	148	18940	2.85442	1	1	1
	GOTERM_BP_DIRECT	GO:0006958~complement activation, classical pathway	5	1.70068	0.00240044	C1QA, C1R, C8B, C8A, C1QC	269	40	18940	8.80112	0.96467	0.613104	0.613104
	GOTERM_BP_DIRECT	GO:0042632~cholesterol homeostasis	5	1.70068	0.0121555	EPHX2, APOA1, APOC3, SLC37A4, APOA5	269	63	18940	5.58801	1	0.855694	0.855694
	GOTERM_BP_DIRECT	GO:0007169~cell surface receptor protein tyrosine kinase signaling pathway	5	1.70068	0.0402739	CSF1R, HCK, FYN, TEK, EGFR	269	91	18940	3.86862	1	1	1
	GOTERM_BP_DIRECT	GO:0060070~canonical Wnt signaling pathway	5	1.70068	0.0444956	SFRP1, EDNRB, WNT5B, FRZB, GPC3	269	94	18940	3.74516	1	1	1
	GOTERM_BP_DIRECT	GO:0043410~positive regulation of MAPK cascade	5	1.70068	0.0552726	C1QTNF1, IGFBP3, PTPRJ, TEK, IGF1	269	101	18940	3.48559	1	1	1
	GOTERM_BP_DIRECT	GO:0019221~cytokine-mediated signaling pathway	5	1.70068	0.0585882	CSF1R, SLC1A1, IL13RA2, EREG, IFNAR1	269	103	18940	3.41791	1	1	1
	GOTERM_BP_DIRECT	GO:0007507~heart development	5	1.70068	0.0973045	CALCRL, TRAF3IP2, CASP3, HAND2, PTPRJ	269	123	18940	2.86215	1	1	1
	GOTERM_BP_DIRECT	GO:0033700~phospholipid efflux	4	1.36054	0.00031234	APOC1, APOA1, APOC3, APOA5	269	10	18940	28.1636	0.352433	0.434465	0.434465
	GOTERM_BP_DIRECT	GO:0042157~lipoprotein metabolic process	4	1.36054	0.000908498	APOC1, APOA1, APOC3, APOA5	269	14	18940	20.1168	0.717562	0.613104	0.613104
	GOTERM_BP_DIRECT	GO:0010906~regulation of glucose metabolic process	4	1.36054	0.00267231	C1QTNF1, IGFBP3, TFF3, ACACB	269	20	18940	14.0818	0.975818	0.613104	0.613104
	GOTERM_BP_DIRECT	GO:0002027~regulation of heart rate	4	1.36054	0.00308535	TMEM161B, EDNRB, KCNJ8, EPAS1	269	21	18940	13.4112	0.986409	0.613104	0.613104
	GOTERM_BP_DIRECT	GO:0033344~cholesterol efflux	4	1.36054	0.00455089	APOC1, APOA1, APOC3, APOA5	269	24	18940	11.7348	0.998244	0.633029	0.633029
	GOTERM_BP_DIRECT	GO:0001932~regulation of protein phosphorylation	4	1.36054	0.0111746	SLC1A1, APOA1, ROPN1L, IGF1	269	33	18940	8.53441	1	0.855694	0.855694
	GOTERM_BP_DIRECT	GO:0033627~cell adhesion mediated by integrin	4	1.36054	0.0175949	ITGAM, ITGA8, EMILIN1, ITGA9	269	39	18940	7.22143	1	1	1
	GOTERM_BP_DIRECT	GO:0048146~positive regulation of fibroblast proliferation	4	1.36054	0.0175949	NGFR, IGF1, EGFR, EREG	269	39	18940	7.22143	1	1	1
	GOTERM_BP_DIRECT	GO:0008217~regulation of blood pressure	4	1.36054	0.0201055	EDNRB, KCNJ8, EMILIN1, PTGS1	269	41	18940	6.86916	1	1	1
	GOTERM_BP_DIRECT	GO:0051289~protein homotetramerization	4	1.36054	0.0214309	TDO2, SHMT1, SOD2, ACACB	269	42	18940	6.70561	1	1	1
	GOTERM_BP_DIRECT	GO:0022008~neurogenesis	4	1.36054	0.0256875	SLC1A1, AGTR1, EGFR, ETV6	269	45	18940	6.25857	1	1	1
	GOTERM_BP_DIRECT	GO:0010951~negative regulation of endopeptidase activity	4	1.36054	0.0271997	SERPINA3, SERPINF1, SERPINF2, SERPINA7	269	46	18940	6.12251	1	1	1
	GOTERM_BP_DIRECT	GO:0034446~substrate adhesion-dependent cell spreading	4	1.36054	0.0354566	NTN4, ITGA8, HSD17B14, TEK	269	51	18940	5.52227	1	1	1
	GOTERM_BP_DIRECT	GO:0032956~regulation of actin cytoskeleton organization	4	1.36054	0.0372459	CSF1R, BST1, HCK, FAM107A	269	52	18940	5.41607	1	1	1
	GOTERM_BP_DIRECT	GO:0032922~circadian regulation of gene expression	4	1.36054	0.0448551	NGFR, NAMPT, NPAS2, ARNTL	269	56	18940	5.02921	1	1	1
	GOTERM_BP_DIRECT	GO:0035725~sodium ion transmembrane transport	4	1.36054	0.0531724	SLC6A14, SLC6A12, SCN4A, SLC6A20	269	60	18940	4.69393	1	1	1
	GOTERM_BP_DIRECT	GO:0016525~negative regulation of angiogenesis	4	1.36054	0.0575894	SERPINF1, EMILIN1, TEK, ISM1	269	62	18940	4.54251	1	1	1
	GOTERM_BP_DIRECT	GO:0001649~osteoblast differentiation	4	1.36054	0.0621744	SFRP1, IGFBP3, HAND2, GDF2	269	64	18940	4.40056	1	1	1
	GOTERM_BP_DIRECT	GO:0009410~response to xenobiotic stimulus	4	1.36054	0.0769004	SFRP1, TRAF3IP2, KCNJ8, SLC1A1	269	70	18940	4.02337	1	1	1
	GOTERM_BP_DIRECT	GO:0032755~positive regulation of interleukin-6 production	4	1.36054	0.0821198	SELENOK, AIF1, EREG, MAPK13	269	72	18940	3.91161	1	1	1
	GOTERM_BP_DIRECT	GO:0006979~response to oxidative stress	4	1.36054	0.0821198	PRDX4, EPAS1, SELENOK, PTGS1	269	72	18940	3.91161	1	1	1
	GOTERM_BP_DIRECT	GO:0001822~kidney development	4	1.36054	0.090226	TRAF3IP2, ITGA8, AGTR1, CYP4A38	269	75	18940	3.75514	1	1	1
	GOTERM_BP_DIRECT	GO:0006565~L-serine catabolic process	3	1.02041	0.00288194	SDS, CBS, SHMT1	269	6	18940	35.2045	0.981949	0.613104	0.613104
	GOTERM_BP_DIRECT	GO:0001867~complement activation, lectin pathway	3	1.02041	0.00399711	COLEC11, FCN2, COLEC10	269	7	18940	30.1753	0.996194	0.617776	0.617776
	GOTERM_BP_DIRECT	GO:0006801~superoxide metabolic process	3	1.02041	0.00672527	CBS, SLC1A1, SOD2	269	9	18940	23.4696	0.999916	0.77957	0.77957
	GOTERM_BP_DIRECT	GO:0006309~apoptotic DNA fragmentation	3	1.02041	0.0083285	ENDOG, DNASE2B, DNASE1L3	269	10	18940	21.1227	0.999991	0.855694	0.855694
	GOTERM_BP_DIRECT	GO:2000406~positive regulation of T cell migration	3	1.02041	0.0119897	CXCL12, SELENOK, AIF1	269	12	18940	17.6022	1	0.855694	0.855694
	GOTERM_BP_DIRECT	GO:0045717~negative regulation of fatty acid biosynthetic process	3	1.02041	0.0119897	APOC1, APOC3, TRIB3	269	12	18940	17.6022	1	0.855694	0.855694
	GOTERM_BP_DIRECT	GO:0015718~monocarboxylic acid transport	3	1.02041	0.0185503	SLC22A3, SLC16A1, SLC16A7	269	15	18940	14.0818	1	1	1
	GOTERM_BP_DIRECT	GO:0010759~positive regulation of macrophage chemotaxis	3	1.02041	0.0185503	CSF1R, RARRES2, PTPRJ	269	15	18940	14.0818	1	1	1
	GOTERM_BP_DIRECT	GO:0031640~killing of cells of another organism	3	1.02041	0.0262903	LYZF2, C8B, C8A	269	18	18940	11.7348	1	1	1
	GOTERM_BP_DIRECT	GO:0070328~triglyceride homeostasis	3	1.02041	0.0320511	APOA1, APOC3, APOA5	269	20	18940	10.5613	1	1	1
	GOTERM_BP_DIRECT	GO:1904646~cellular response to amyloid-beta	3	1.02041	0.0320511	NGFR, FYN, IGF1	269	20	18940	10.5613	1	1	1
	GOTERM_BP_DIRECT	GO:0006953~acute-phase response	3	1.02041	0.0351001	CRP, CD163, DHODH	269	21	18940	10.0584	1	1	1
	GOTERM_BP_DIRECT	GO:0048839~inner ear development	3	1.02041	0.070927	C1QB, MAF, LIN7A	269	31	18940	6.81377	1	1	1
	GOTERM_BP_DIRECT	GO:0006816~calcium ion transport	3	1.02041	0.0749712	CALCRL, SELENOK, RAMP1	269	32	18940	6.60084	1	1	1
	GOTERM_BP_DIRECT	GO:0032722~positive regulation of chemokine production	3	1.02041	0.0749712	CSF1R, IL33, AIF1	269	32	18940	6.60084	1	1	1
	GOTERM_BP_DIRECT	GO:0031638~zymogen activation	3	1.02041	0.0749712	CD163, C1R, DHODH	269	32	18940	6.60084	1	1	1
	GOTERM_BP_DIRECT	GO:0009888~tissue development	3	1.02041	0.0790871	POSTN, NTN4, HSD17B14	269	33	18940	6.40081	1	1	1
	GOTERM_BP_DIRECT	GO:0030316~osteoclast differentiation	3	1.02041	0.0790871	CSF1R, SFRP1, GPC3	269	33	18940	6.40081	1	1	1
	GOTERM_BP_DIRECT	GO:0045739~positive regulation of DNA repair	3	1.02041	0.0832719	CCDC117, EGFR, NPAS2	269	34	18940	6.21255	1	1	1
	GOTERM_BP_DIRECT	GO:0030513~positive regulation of BMP signaling pathway	3	1.02041	0.0832719	BMPER, GDF2, GPC3	269	34	18940	6.21255	1	1	1
	GOTERM_BP_DIRECT	GO:0030041~actin filament polymerization	3	1.02041	0.0832719	FAM107A, AIF1, MSRB1	269	34	18940	6.21255	1	1	1
	GOTERM_BP_DIRECT	GO:0045600~positive regulation of fat cell differentiation	3	1.02041	0.0875228	SFRP1, FRZB, ZBTB16	269	35	18940	6.03505	1	1	1
	GOTERM_BP_DIRECT	GO:0051005~negative regulation of lipoprotein lipase activity	2	0.680272	0.0281004	APOC1, APOC3	269	2	18940	70.4089	1	1	1
	GOTERM_BP_DIRECT	GO:0061624~fructose catabolic process to hydroxyacetone phosphate and glyceraldehyde-3-phosphate	2	0.680272	0.0281004	TKFC, ALDOB	269	2	18940	70.4089	1	1	1
	GOTERM_BP_DIRECT	GO:0034516~response to vitamin B6	2	0.680272	0.0281004	KYNU, ALPL	269	2	18940	70.4089	1	1	1
	GOTERM_BP_DIRECT	GO:0048261~negative regulation of receptor-mediated endocytosis	2	0.680272	0.0418542	APOC1, APOC3	269	3	18940	46.9393	1	1	1
	GOTERM_BP_DIRECT	GO:0070327~thyroid hormone transport	2	0.680272	0.0418542	SLC3A2, SERPINA7	269	3	18940	46.9393	1	1	1
	GOTERM_BP_DIRECT	GO:0002034~maintenance of blood vessel diameter homeostasis by renin-angiotensin	2	0.680272	0.0418542	SERPINF2, AGTR1	269	3	18940	46.9393	1	1	1
	GOTERM_BP_DIRECT	GO:1990408~calcitonin gene-related peptide receptor signaling pathway	2	0.680272	0.0418542	CALCRL, RAMP1	269	3	18940	46.9393	1	1	1
	GOTERM_BP_DIRECT	GO:0042450~arginine biosynthetic process via ornithine	2	0.680272	0.0418542	ASL, OTC	269	3	18940	46.9393	1	1	1
	GOTERM_BP_DIRECT	GO:0098883~synapse pruning	2	0.680272	0.0418542	C1QB, C1QC	269	3	18940	46.9393	1	1	1
	GOTERM_BP_DIRECT	GO:0009114~hypoxanthine catabolic process	2	0.680272	0.0418542	XDH, UOX	269	3	18940	46.9393	1	1	1
	GOTERM_BP_DIRECT	GO:0019805~quinolinate biosynthetic process	2	0.680272	0.0418542	KYNU, KMO	269	3	18940	46.9393	1	1	1
	GOTERM_BP_DIRECT	GO:0009115~xanthine catabolic process	2	0.680272	0.0418542	XDH, UOX	269	3	18940	46.9393	1	1	1
	GOTERM_BP_DIRECT	GO:0019448~L-cysteine catabolic process	2	0.680272	0.0418542	CBS, CDO1	269	3	18940	46.9393	1	1	1
	GOTERM_BP_DIRECT	GO:1903028~positive regulation of opsonization	2	0.680272	0.0418542	COLEC11, COLEC10	269	3	18940	46.9393	1	1	1
	GOTERM_BP_DIRECT	GO:0043420~anthranilate metabolic process	2	0.680272	0.0418542	KYNU, KMO	269	3	18940	46.9393	1	1	1
	GOTERM_BP_DIRECT	GO:0010903~negative regulation of very-low-density lipoprotein particle remodeling	2	0.680272	0.0418542	APOA1, APOC3	269	3	18940	46.9393	1	1	1
	GOTERM_BP_DIRECT	GO:1903804~glycine import across plasma membrane	2	0.680272	0.0554141	SLC6A14, SLC6A20	269	4	18940	35.2045	1	1	1
	GOTERM_BP_DIRECT	GO:0006161~deoxyguanosine catabolic process	2	0.680272	0.0554141	XDH, UOX	269	4	18940	35.2045	1	1	1
	GOTERM_BP_DIRECT	GO:0015818~isoleucine transport	2	0.680272	0.0554141	SLC43A1, SLC3A2	269	4	18940	35.2045	1	1	1
	GOTERM_BP_DIRECT	GO:0003229~ventricular cardiac muscle tissue development	2	0.680272	0.0554141	KCNJ8, COL14A1	269	4	18940	35.2045	1	1	1
	GOTERM_BP_DIRECT	GO:0019556~L-histidine catabolic process to glutamate and formamide	2	0.680272	0.0554141	HAL, FTCD	269	4	18940	35.2045	1	1	1
	GOTERM_BP_DIRECT	GO:1904273~L-alanine import across plasma membrane	2	0.680272	0.0554141	SLC3A2, SLC38A4	269	4	18940	35.2045	1	1	1
	GOTERM_BP_DIRECT	GO:0006149~deoxyinosine catabolic process	2	0.680272	0.0554141	XDH, UOX	269	4	18940	35.2045	1	1	1
	GOTERM_BP_DIRECT	GO:0010916~negative regulation of very-low-density lipoprotein particle clearance	2	0.680272	0.0554141	APOC1, APOC3	269	4	18940	35.2045	1	1	1
	GOTERM_BP_DIRECT	GO:0006148~inosine catabolic process	2	0.680272	0.0554141	XDH, UOX	269	4	18940	35.2045	1	1	1
	GOTERM_BP_DIRECT	GO:0019557~L-histidine catabolic process to glutamate and formate	2	0.680272	0.0554141	HAL, FTCD	269	4	18940	35.2045	1	1	1
	GOTERM_BP_DIRECT	GO:0006147~guanine catabolic process	2	0.680272	0.0554141	XDH, UOX	269	4	18940	35.2045	1	1	1
	GOTERM_BP_DIRECT	GO:0034382~chylomicron remnant clearance	2	0.680272	0.0554141	APOC1, APOC3	269	4	18940	35.2045	1	1	1
	GOTERM_BP_DIRECT	GO:0019441~tryptophan catabolic process to kynurenine	2	0.680272	0.0687827	TDO2, KYNU	269	5	18940	28.1636	1	1	1
	GOTERM_BP_DIRECT	GO:0032489~regulation of Cdc42 protein signal transduction	2	0.680272	0.0687827	APOA1, APOC3	269	5	18940	28.1636	1	1	1
	GOTERM_BP_DIRECT	GO:1901165~positive regulation of trophoblast cell migration	2	0.680272	0.0687827	SYDE1, ACVR1B	269	5	18940	28.1636	1	1	1
	GOTERM_BP_DIRECT	GO:0006157~deoxyadenosine catabolic process	2	0.680272	0.0687827	XDH, UOX	269	5	18940	28.1636	1	1	1
	GOTERM_BP_DIRECT	GO:0038134~ERBB2-EGFR signaling pathway	2	0.680272	0.0687827	EGFR, EREG	269	5	18940	28.1636	1	1	1
	GOTERM_BP_DIRECT	GO:1904383~response to sodium phosphate	2	0.680272	0.0687827	EDNRB, ALPL	269	5	18940	28.1636	1	1	1
	GOTERM_BP_DIRECT	GO:0046038~GMP catabolic process	2	0.680272	0.0687827	XDH, UOX	269	5	18940	28.1636	1	1	1
	GOTERM_BP_DIRECT	GO:0043568~positive regulation of insulin-like growth factor receptor signaling pathway	2	0.680272	0.0819629	IGFBP3, IGF1	269	6	18940	23.4696	1	1	1
	GOTERM_BP_DIRECT	GO:0034354~'de novo' NAD biosynthetic process from tryptophan	2	0.680272	0.0819629	KYNU, KMO	269	6	18940	23.4696	1	1	1
	GOTERM_BP_DIRECT	GO:0000050~urea cycle	2	0.680272	0.0819629	ASL, OTC	269	6	18940	23.4696	1	1	1
	GOTERM_BP_DIRECT	GO:0046059~dAMP catabolic process	2	0.680272	0.0819629	XDH, UOX	269	6	18940	23.4696	1	1	1
	GOTERM_BP_DIRECT	GO:0006196~AMP catabolic process	2	0.680272	0.0819629	XDH, UOX	269	6	18940	23.4696	1	1	1
	GOTERM_BP_DIRECT	GO:0046055~dGMP catabolic process	2	0.680272	0.0819629	XDH, UOX	269	6	18940	23.4696	1	1	1
	GOTERM_BP_DIRECT	GO:0006084~acetyl-CoA metabolic process	2	0.680272	0.0819629	ACOT12, ACACB	269	6	18940	23.4696	1	1	1
	GOTERM_BP_DIRECT	GO:0043605~amide catabolic process	2	0.680272	0.0949572	XDH, UOX	269	7	18940	20.1168	1	1	1
	GOTERM_BP_DIRECT	GO:0006204~IMP catabolic process	2	0.680272	0.0949572	XDH, UOX	269	7	18940	20.1168	1	1	1
	GOTERM_BP_DIRECT	GO:0051775~response to redox state	2	0.680272	0.0949572	NPAS2, ARNTL	269	7	18940	20.1168	1	1	1
	GOTERM_BP_DIRECT	GO:0006957~complement activation, alternative pathway	2	0.680272	0.0949572	CFP, C8A	269	7	18940	20.1168	1	1	1
	GOTERM_CC_DIRECT	GO:0005615~extracellular space	55	18.7075	4.42361e-11	SERPINA3, FCN2, ITGAM, COL14A1, DEFB1, C8B, C8A, SERPINA7, C1QTNF1, BMPER, NAMPT, TNFSF10, EMILIN1, QSOX1, POSTN, WNT5B, IGFBP3, SERPINF1, HGF, IGFBP2, SERPINF2, EREG, SFRP1, ANGPTL6, TFF3, IGFALS, S100A9, GPLD1, CRP, COLEC11, COLEC10, C1R, CD5L, PRELP, CFP, MAN2A1, OLFML3, FRZB, APOF, APBB1, XDH, BCHE, IL33, CD163, RARRES2, GDF2, PRG4, IGF1, NELL2, MARCO, LRG1, CXCL12, COL9A2, FMOD, HAMP	279	1507	20408	2.6696	8.75876e-09	8.75876e-09	8.4491e-09
	GOTERM_CC_DIRECT	GO:0005576~extracellular region	33	11.2245	6.2175e-07	C1QB, COLEC11, C1QA, COLEC10, C1R, HHIP, NTN4, HSD17B14, DEFB1, C1QTNF1, BMPER, ADAMTSL2, GPC3, SPP2, RSPO3, EMILIN1, IL33, WNT5B, IGFBP3, IGFBP2, GDF2, APOA1, APOC3, IGF1, APOA5, CXCL12, ADM5, SLCO1A2, APOC1, HAMP, GPLD1, CD44, C1QC	279	893	20408	2.70308	0.000123099	6.15533e-05	5.93771e-05
	GOTERM_CC_DIRECT	GO:0005783~endoplasmic reticulum	21	7.14286	0.00538408	BCHE, ERO1B, XBP1, H6PD, CALCRL, P3H2, ZBTB45, CYP4A38, AGPAT3, PTGS1, CYP2B6, PRDX4, P4HA1, ZDHHC9, APOC1, MAN1C1, ITGA8, APBB1, LPIN1, DNASE1L3, SLC27A2	279	782	20408	1.9643	0.656624	0.0969134	0.0934872
	GOTERM_CC_DIRECT	GO:0009986~cell surface	17	5.78231	7.84684e-05	CSF1R, NGFR, ABCB1, HHIP, SLC1A1, SERPINF2, PTPRJ, SLC3A2, ACVR1B, EGFR, SFRP1, GPC3, TEK, HAVCR1, RAMP1, CD44, TJP2	279	383	20408	3.24673	0.0154173	0.00388419	0.00374687
	GOTERM_CC_DIRECT	GO:0016324~apical plasma membrane	13	4.42177	0.000388764	SLC22A3, MGAM, ABCB1, SLC31A1, SLC1A1, SLC43A1, SLC3A2, SLC6A20, SLC2A9, SLC5A6, SLC5A8, TEK, CD44	279	273	20408	3.48319	0.0741011	0.0128292	0.0123757
	GOTERM_CC_DIRECT	GO:0062023~collagen-containing extracellular matrix	11	3.7415	0.000156167	MARCO, FCN2, POSTN, SFRP1, ITGAM, ANGPTL6, RARRES2, GPC3, PRG4, COL9A2, APBB1	279	176	20408	4.57168	0.0304503	0.00618422	0.00596559
	GOTERM_CC_DIRECT	GO:0016323~basolateral plasma membrane	10	3.40136	0.000877232	SLC2A9, SLC22A3, SLC31A1, SLC6A12, LIN7A, SLC3A2, TEK, CNNM2, EGFR, CD44	279	181	20408	4.04127	0.159508	0.0217115	0.0209439
	GOTERM_CC_DIRECT	GO:0009897~external side of plasma membrane	10	3.40136	0.0564011	CD163, CXCL12, ITGAM, CD209, ITGA8, AGTR1, IL13RA2, MS4A2, ITGA9, ASGR2	279	357	20408	2.04893	0.99999	0.531782	0.512982
	GOTERM_CC_DIRECT	GO:0005581~collagen trimer	9	3.06122	1.30278e-06	C1QB, C1QA, COLEC11, FCN2, COLEC10, COL14A1, EMILIN1, COL9A2, C1QC	279	59	20408	11.158	0.000257918	8.59836e-05	8.29438e-05
	GOTERM_CC_DIRECT	GO:0043235~receptor complex	7	2.38095	0.0213584	CSF1R, VIPR1, PTPRJ, TEK, IL13RA2, RAMP1, EGFR	279	158	20408	3.24069	0.986085	0.325305	0.313805
	GOTERM_CC_DIRECT	GO:0070062~extracellular exosome	6	2.04082	0.0462657	SLC5A8, MAN1C1, ACOT12, PRELP, QSOX1, S100A9	279	143	20408	3.0691	0.999916	0.482137	0.465092
	GOTERM_CC_DIRECT	GO:0031012~extracellular matrix	6	2.04082	0.0917263	POSTN, RARRES2, ADAMTSL2, ALPL, IGFALS, GPLD1	279	175	20408	2.5079	1	0.67266	0.648879
	GOTERM_CC_DIRECT	GO:0005777~peroxisome	5	1.70068	0.0311152	ACOX2, EPHX2, CAT, XDH, UOX	279	87	20408	4.20385	0.998086	0.3624	0.349588
	GOTERM_CC_DIRECT	GO:0034361~very-low-density lipoprotein particle	4	1.36054	0.000646353	APOC1, APOA1, APOC3, APOA5	279	13	20408	22.5068	0.120164	0.0182826	0.0176362
	GOTERM_CC_DIRECT	GO:0032587~ruffle membrane	4	1.36054	0.0656943	FAM107A, PTPRJ, AIF1, EGFR	279	68	20408	4.30276	0.999999	0.570639	0.550465
	GOTERM_CC_DIRECT	GO:0098794~postsynapse	4	1.36054	0.0752076	C1QB, C1QA, SLC1A1, C1QC	279	72	20408	4.06372	1	0.620463	0.598527
	GOTERM_CC_DIRECT	GO:0042567~insulin-like growth factor ternary complex	3	1.02041	0.00108951	IGFBP3, IGFALS, IGF1	279	4	20408	54.8602	0.194137	0.0239693	0.0231219
	GOTERM_CC_DIRECT	GO:0042627~chylomicron	3	1.02041	0.00490417	APOA1, APOC3, APOA5	279	8	20408	27.4301	0.622209	0.0969134	0.0934872
	GOTERM_CC_DIRECT	GO:0034364~high-density lipoprotein particle	3	1.02041	0.0195638	APOC1, APOA1, APOA5	279	16	20408	13.7151	0.98	0.322802	0.31139
	GOTERM_CC_DIRECT	GO:0009925~basal plasma membrane	3	1.02041	0.0357041	SLCO1A2, EGFR, ITGA9	279	22	20408	9.97458	0.999252	0.392745	0.37886
	GOTERM_CC_DIRECT	GO:0008305~integrin complex	3	1.02041	0.0554108	ITGAM, ITGA8, ITGA9	279	28	20408	7.83717	0.999987	0.531782	0.512982
	GOTERM_CC_DIRECT	GO:1990406~CGRP receptor complex	2	0.680272	0.0270593	CALCRL, RAMP1	279	2	20408	73.147	0.995624	0.334859	0.323021
	GOTERM_CC_DIRECT	GO:0062167~complement component C1q complex	2	0.680272	0.0270593	C1QA, C1QC	279	2	20408	73.147	0.995624	0.334859	0.323021
	GOTERM_CC_DIRECT	GO:0031264~death-inducing signaling complex	2	0.680272	0.0270593	CASP3, CFLAR	279	2	20408	73.147	0.995624	0.334859	0.323021
	GOTERM_CC_DIRECT	GO:1990513~CLOCK-BMAL transcription complex	2	0.680272	0.0662864	NPAS2, ARNTL	279	5	20408	29.2588	0.999999	0.570639	0.550465
	GOTERM_CC_DIRECT	GO:0034366~spherical high-density lipoprotein particle	2	0.680272	0.0915582	APOA1, APOC3	279	7	20408	20.8991	1	0.67266	0.648879
	GOTERM_CC_DIRECT	GO:0005579~membrane attack complex	2	0.680272	0.0915582	C8B, C8A	279	7	20408	20.8991	1	0.67266	0.648879
	GOTERM_MF_DIRECT	GO:0042802~identical protein binding	34	11.5646	2.29618e-06	C1QB, COLEC11, CDA, SLC1A1, RASEF, SELENOK, ACACB, EGFR, PRDX4, C1QTNF1, TDO2, NAMPT, TNFSF10, SLC16A7, FYN, ROPN1L, EMILIN1, BCHE, XBP1, SLC31A1, ACOT12, APOA1, SOD2, ACADSB, NELL2, SFRP1, GJB2, MAF, P4HA1, TFF3, TEK, ALDOB, ALDH7A1, LNX2	262	967	18563	2.49115	0.00118872	0.00118942	0.00118253
	GOTERM_MF_DIRECT	GO:0042803~protein homodimerization activity	21	7.14286	5.26185e-05	CSF1R, CDA, ST6GAL1, SDS, CDADC1, ENDOG, FICD, AADAT, SHMT1, ZBTB16, EPHX2, SERPINF2, APOA1, SLC3A2, PTH1R, HSD11B1, CBS, KYNU, HAND2, COL9A2, XDH	262	522	18563	2.85033	0.026889	0.00908545	0.00903284
	GOTERM_MF_DIRECT	GO:0030246~carbohydrate binding	8	2.72109	0.00277628	COLEC11, MGAM, COLEC10, MAN2A1, CD209, CLEC4F, CLEC4G, ASGR2	262	133	18563	4.26172	0.763099	0.239686	0.238297
	GOTERM_MF_DIRECT	GO:0071949~FAD binding	7	2.38095	3.28957e-05	ERO1B, ACOX2, MICAL2, QSOX1, KMO, XDH, PRODH2	262	44	18563	11.2718	0.0168959	0.00851999	0.00847065
	GOTERM_MF_DIRECT	GO:0005178~integrin binding	7	2.38095	0.0070258	CXCL12, ITGAM, NTN4, ITGA8, ICAM3, IGF1, ITGA9	262	120	18563	4.13298	0.974066	0.404374	0.402032
	GOTERM_MF_DIRECT	GO:0020037~heme binding	7	2.38095	0.0189257	CYP26A1, CYP2B6, TDO2, CBS, CAT, CYP4A38, PTGS1	262	149	18563	3.32858	0.99995	0.81696	0.812228
	GOTERM_MF_DIRECT	GO:0030170~pyridoxal phosphate binding	6	2.04082	0.00142564	SDS, GOT1, CBS, AADAT, KYNU, SHMT1	262	59	18563	7.2052	0.522412	0.147696	0.14684
	GOTERM_MF_DIRECT	GO:0008201~heparin binding	6	2.04082	0.0248443	NELL2, POSTN, SFRP1, RSPO3, PRELP, APOA5	262	117	18563	3.63339	0.999998	0.989951	0.984218
	GOTERM_MF_DIRECT	GO:0005506~iron ion binding	6	2.04082	0.0555058	CYP26A1, CYP2B6, P4HA1, P3H2, CYP4A38, XDH	262	146	18563	2.91169	1	1	0.996132
	GOTERM_MF_DIRECT	GO:0005102~signaling receptor binding	6	2.04082	0.0941315	HCK, FCN2, TRAF3IP2, HGF, RARRES2, FYN	262	171	18563	2.48601	1	1	0.996132
	GOTERM_MF_DIRECT	GO:0005537~D-mannose binding	5	1.70068	0.000189314	COLEC11, COLEC10, CD209, CLEC4G, ASGR2	262	21	18563	16.8693	0.0934179	0.0245161	0.0243741
	GOTERM_MF_DIRECT	GO:0000166~nucleotide binding	4	1.36054	0.0707613	GFOD1, SLC27A6, ZBTB45, SLC27A2	262	68	18563	4.16771	1	1	0.996132
	GOTERM_MF_DIRECT	GO:0042806~fucose binding	3	1.02041	0.00521452	COLEC11, CD209, ASGR2	262	8	18563	26.5692	0.933343	0.385875	0.38364
	GOTERM_MF_DIRECT	GO:0016209~antioxidant activity	3	1.02041	0.00664244	TP53INP1, S100A9, DHODH	262	9	18563	23.617	0.968326	0.404374	0.402032
	GOTERM_MF_DIRECT	GO:0005324~long-chain fatty acid transmembrane transporter activity	3	1.02041	0.0138689	SLC27A6, ZBTB45, SLC27A2	262	13	18563	16.3503	0.999279	0.71841	0.714249
	GOTERM_MF_DIRECT	GO:0004467~long-chain fatty acid-CoA ligase activity	3	1.02041	0.0160318	SLC27A6, ZBTB45, SLC27A2	262	14	18563	15.1824	0.999769	0.754951	0.750578
	GOTERM_MF_DIRECT	GO:0017046~peptide hormone binding	3	1.02041	0.047785	VIPR1, EDNRB, PTH1R	262	25	18563	8.50214	1	1	0.996132
	GOTERM_MF_DIRECT	GO:0019955~cytokine binding	3	1.02041	0.0701446	CSF1R, IL13RA2, IFNAR1	262	31	18563	6.85656	1	1	0.996132
	GOTERM_MF_DIRECT	GO:0004497~monooxygenase activity	3	1.02041	0.0865772	CYP26A1, MICAL2, CYP4A38	262	35	18563	6.07296	1	1	0.996132
	GOTERM_MF_DIRECT	GO:0004715~non-membrane spanning protein tyrosine kinase activity	3	1.02041	0.0951837	HCK, WEE2, FYN	262	37	18563	5.74469	1	1	0.996132
	GOTERM_MF_DIRECT	GO:0005295~neutral L-amino acid:sodium symporter activity	2	0.680272	0.0415926	SLC38A2, SLC38A4	262	3	18563	47.2341	1	1	0.996132
	GOTERM_MF_DIRECT	GO:0001635~calcitonin gene-related peptide receptor activity	2	0.680272	0.0415926	CALCRL, RAMP1	262	3	18563	47.2341	1	1	0.996132
	GOTERM_MF_DIRECT	GO:0070653~high-density lipoprotein particle receptor binding	2	0.680272	0.0415926	APOA1, APOC3	262	3	18563	47.2341	1	1	0.996132
	GOTERM_MF_DIRECT	GO:0070061~fructose binding	2	0.680272	0.0415926	ALDOB, CLEC4G	262	3	18563	47.2341	1	1	0.996132
	GOTERM_MF_DIRECT	GO:0015129~lactate transmembrane transporter activity	2	0.680272	0.0415926	SLC5A8, SLC16A7	262	3	18563	47.2341	1	1	0.996132
	GOTERM_MF_DIRECT	GO:0060228~phosphatidylcholine-sterol O-acyltransferase activator activity	2	0.680272	0.0550702	APOA1, APOA5	262	4	18563	35.4256	1	1	0.996132
	GOTERM_MF_DIRECT	GO:0098640~integrin binding involved in cell-matrix adhesion	2	0.680272	0.068359	EMILIN1, ITGA9	262	5	18563	28.3405	1	1	0.996132
	GOTERM_MF_DIRECT	GO:0008373~sialyltransferase activity	2	0.680272	0.068359	ST6GAL1, ST3GAL4	262	5	18563	28.3405	1	1	0.996132
	GOTERM_MF_DIRECT	GO:0015190~L-leucine transmembrane transporter activity	2	0.680272	0.0943806	SLC43A1, SLC3A2	262	7	18563	20.2432	1	1	0.996132

## Sheet: Table S7
Table S7. A list of all KEGG pathways identified from the upregulated and downregulated differentially expressed genes (DEGs) in canine HCC using DAVID bioinformatics. KEGG pathways with a P-value < 0.05 were considered significant.
Differential expression	Category	Term	Count	%	P-Value	Genes	List Total	Pop Hits	Pop Total	Fold Enrichment	Bonferroni	Benjamini	FDR
Upregulation	KEGG_PATHWAY	cfa04510:Focal adhesion	22	4.33925	3.04019e-07	JUN, ITGA3, ITGB4, CAV2, CAV1, LAMA4, PDGFB, EMP1, LAMC2, THBS4, ACTG1, COL1A1, PAK1, CCND3, CCND2, MYL7, COL4A1, COL6A2, SPP1, ITGA6, TLN2, BIRC3	259	202	8989	3.77992	8.51218e-05	8.51254e-05	7.8741e-05
	KEGG_PATHWAY	cfa04512:ECM-receptor interaction	14	2.76134	1.51964e-06	ITGA3, ITGB4, LAMA4, LAMC2, HMMR, NPNT, THBS4, COL1A1, COL4A1, SV2A, COL6A2, SPP1, SDC1, ITGA6	259	90	8989	5.3988	0.00042541	0.00021275	0.000196794
	KEGG_PATHWAY	cfa05414:Dilated cardiomyopathy	13	2.5641	4.00505e-05	TGFB2, ITGA3, ITGB4, ADCY4, CACNA2D3, ATP2A1, ACTG1, ADCY5, DES, SGCA, GNAS, ITGA6, SNTB1	259	104	8989	4.33832	0.0111517	0.00373805	0.00345769
	KEGG_PATHWAY	cfa04974:Protein digestion and absorption	12	2.36686	0.000130043	COL1A1, COL15A1, COL16A1, COL5A1, XPNPEP2, COL4A1, COL6A2, COL22A1, COL23A1, COL12A1, SLC3A1, COL10A1	259	100	8989	4.16479	0.0357595	0.00740275	0.00684754
	KEGG_PATHWAY	cfa04820:Cytoskeleton in muscle cells	19	3.74753	0.000132192	ITGA3, ITGB4, ANK2, NID2, THBS4, ACTG1, COL1A1, VCAN, DES, MYL7, COL5A1, SGCA, COL4A1, COL6A2, SDC1, TCAP, ITGA6, TLN2, SNTB1	259	234	8989	2.81805	0.0363395	0.00740275	0.00684754
	KEGG_PATHWAY	cfa04390:Hippo signaling pathway	15	2.95858	0.000211318	TGFB2, SERPINE1, AXIN2, AFP, AREG, NKD1, ACTG1, CCND3, FRMD6, CCND2, WNT11, PPP2R2B, RASSF6, CCN2, BIRC3	259	161	8989	3.23353	0.0574586	0.00986152	0.00912191
	KEGG_PATHWAY	cfa05205:Proteoglycans in cancer	17	3.35306	0.000250755	TGFB2, LUM, CAV2, CAV1, MMP2, MSN, ANK2, ITPR3, MAPK12, ACTG1, COL1A1, PAK1, WNT11, PLAU, SDC1, HPSE, HBEGF	259	204	8989	2.89221	0.0678114	0.0100302	0.00927793
	KEGG_PATHWAY	cfa04933:AGE-RAGE signaling pathway in diabetic complications	11	2.16963	0.000666115	COL1A1, TGFB2, JUN, CXCL8, COL4A1, MMP2, SERPINE1, CCL2, PLCD3, SELE, MAPK12	259	102	8989	3.74286	0.170203	0.0207236	0.0191693
	KEGG_PATHWAY	cfa05142:Chagas disease	11	2.16963	0.000666115	TGFB2, JUN, CXCL8, PPP2R2B, CCL5, SERPINE1, GNAS, CCL3, CCL2, CD247, MAPK12	259	102	8989	3.74286	0.170203	0.0207236	0.0191693
	KEGG_PATHWAY	cfa04061:Viral protein interaction with cytokine and cytokine receptor	10	1.97239	0.000767805	CX3CR1, CCL24, CXCL8, CCL8, CCL5, CCL4, CCL3, CCL2, CXCL14, CCL26	259	86	8989	4.03565	0.193513	0.0208296	0.0192674
	KEGG_PATHWAY	cfa04514:Cell adhesion molecules	13	2.5641	0.000818307	DLA-79, DLA-DMB, SELE, CLDN4, VCAN, SLITRK4, CLDN19, SDC1, CLDN18, ITGA6, CD34, CD276, NECTIN1	259	143	8989	3.15514	0.204846	0.0208296	0.0192674
	KEGG_PATHWAY	cfa04976:Bile secretion	9	1.77515	0.00121042	SCT, CA2, ABCB4, AQP8, GNAS, ADCY4, ABCB11, SLC51B, ADCY5	259	74	8989	4.22107	0.287605	0.0282431	0.0261248
	KEGG_PATHWAY	cfa05166:Human T-cell leukemia virus 1 infection	16	3.15582	0.00143682	DLA-79, TGFB2, JUN, CDKN2C, MMP7, DLA-DMB, ADCY4, RELB, ADCY5, NFATC4, CDC20, CCND3, CCND2, PTTG1, TSPO, TLN2	259	217	8989	2.55901	0.33142	0.0309469	0.0286259
	KEGG_PATHWAY	cfa05410:Hypertrophic cardiomyopathy	10	1.97239	0.00224367	TGFB2, DES, SGCA, ITGB4, ITGA3, CACNA2D3, ITGA6, ATP2A1, SNTB1, ACTG1	259	100	8989	3.47066	0.46684	0.0448735	0.041508
	KEGG_PATHWAY	cfa05412:Arrhythmogenic right ventricular cardiomyopathy	9	1.77515	0.00294989	DES, SGCA, ITGB4, ITGA3, CACNA2D3, ITGA6, ATP2A1, SNTB1, ACTG1	259	85	8989	3.67481	0.562724	0.0539113	0.049868
	KEGG_PATHWAY	cfa04310:Wnt signaling pathway	13	2.5641	0.00308065	RNF43, JUN, MMP7, AXIN2, NKD1, NFATC4, DKK4, CCND3, CCND2, WNT11, WIF1, NOTUM, LGR5	259	167	8989	2.70171	0.57849	0.0539113	0.049868
	KEGG_PATHWAY	cfa01522:Endocrine resistance	9	1.77515	0.00547435	JUN, CDKN2C, MMP2, GNAS, ADCY4, ABCB11, MAPK12, ADCY5, HBEGF	259	94	8989	3.32297	0.784981	0.0892318	0.0825394
	KEGG_PATHWAY	cfa04062:Chemokine signaling pathway	13	2.5641	0.00587598	CX3CR1, CCL24, CXCL8, ADCY4, CXCL14, ADCY5, PAK1, CCL8, CCL5, CCL4, CCL3, CCL2, CCL26	259	181	8989	2.49274	0.807975	0.0892318	0.0825394
	KEGG_PATHWAY	cfa04670:Leukocyte transendothelial migration	10	1.97239	0.00605502	CLDN4, MYL7, MMP2, CLDN19, CLDN18, MSN, THY1, MAPK12, ACTG1, RAPGEF4	259	116	8989	2.99195	0.817418	0.0892318	0.0825394
	KEGG_PATHWAY	cfa05418:Fluid shear stress and atherosclerosis	11	2.16963	0.00729951	NQO1, JUN, CAV2, MMP2, CAV1, PDGFB, CCL2, SDC1, SELE, MAPK12, ACTG1	259	141	8989	2.7076	0.87144	0.102193	0.0945287
	KEGG_PATHWAY	cfa05416:Viral myocarditis	7	1.38067	0.00782073	DLA-79, SGCA, DLA-DMB, CAV1, EIF4G3, SNTB1, ACTG1	259	61	8989	3.98272	0.889021	0.104276	0.0964557
	KEGG_PATHWAY	cfa05146:Amoebiasis	9	1.77515	0.00837833	COL1A1, TGFB2, ARG2, CXCL8, COL4A1, LAMA4, GNAS, LAMC2, RAB7B	259	101	8989	3.09266	0.905184	0.106633	0.0986358
	KEGG_PATHWAY	cfa05144:Malaria	6	1.18343	0.0107524	TGFB2, CXCL8, CCL2, SDC1, SELE, THBS4	259	47	8989	4.43063	0.951538	0.130899	0.121082
	KEGG_PATHWAY	cfa05030:Cocaine addiction	6	1.18343	0.0117289	GPSM1, JUN, GNAS, FOSB, DRD1, ADCY5	259	48	8989	4.33832	0.963246	0.136838	0.126575
	KEGG_PATHWAY	cfa04912:GnRH signaling pathway	8	1.57791	0.0138099	JUN, MMP2, GNAS, ADCY4, ITPR3, MAPK12, ADCY5, HBEGF	259	89	8989	3.11969	0.979631	0.154671	0.143071
	KEGG_PATHWAY	cfa04972:Pancreatic secretion	8	1.57791	0.0154636	SCT, CA2, RAB3D, GNAS, ADCY4, ATP2A1, ITPR3, ADCY5	259	91	8989	3.05113	0.987268	0.166531	0.154041
	KEGG_PATHWAY	cfa04971:Gastric acid secretion	7	1.38067	0.0192024	CA2, GNAS, ADCY4, SLC26A7, ITPR3, ACTG1, ADCY5	259	74	8989	3.28305	0.995612	0.199136	0.184201
	KEGG_PATHWAY	cfa04611:Platelet activation	9	1.77515	0.0229589	COL1A1, F2R, GNAS, ADCY4, ITPR3, TLN2, MAPK12, ACTG1, ADCY5	259	121	8989	2.58148	0.998502	0.229589	0.212369
	KEGG_PATHWAY	cfa04620:Toll-like receptor signaling pathway	8	1.57791	0.0258797	JUN, CXCL8, CCL5, CCL4, SPP1, CCL3, LY96, MAPK12	259	101	8989	2.74903	0.999352	0.243284	0.225038
	KEGG_PATHWAY	cfa05165:Human papillomavirus infection	17	3.35306	0.0260662	DLA-79, ITGA3, ITGB4, LAMA4, LAMC2, AXIN2, THBS4, COL1A1, CCND3, CCND2, WNT11, PPP2R2B, COL4A1, COL6A2, SPP1, GNAS, ITGA6	259	327	8989	1.80432	0.999386	0.243284	0.225038
	KEGG_PATHWAY	cfa04927:Cortisol synthesis and secretion	6	1.18343	0.032153	NR4A1, CYP21A2, GNAS, ADCY4, ITPR3, ADCY5	259	62	8989	3.3587	0.999894	0.276246	0.255528
	KEGG_PATHWAY	cfa04151:PI3K-Akt signaling pathway	18	3.5503	0.0321769	ITGA3, ITGB4, LAMA4, F2R, PDGFB, LAMC2, AREG, THBS4, COL1A1, NR4A1, CCND3, CCND2, PPP2R2B, COL4A1, FGF19, COL6A2, SPP1, ITGA6	259	363	8989	1.72099	0.999895	0.276246	0.255528
	KEGG_PATHWAY	cfa05145:Toxoplasmosis	8	1.57791	0.0325576	TGFB2, DLA-DMB, LAMA4, LY96, ITGA6, LAMC2, MAPK12, BIRC3	259	106	8989	2.61936	0.999906	0.276246	0.255528
	KEGG_PATHWAY	cfa05323:Rheumatoid arthritis	7	1.38067	0.0386212	TGFB2, JUN, CXCL8, DLA-DMB, CCL5, CCL3, CCL2	259	87	8989	2.79248	0.999984	0.318057	0.294203
	KEGG_PATHWAY	cfa04540:Gap junction	7	1.38067	0.0404935	GNAS, ADCY4, PDGFB, ITPR3, DRD1, TUBB4A, ADCY5	259	88	8989	2.76075	0.999991	0.323948	0.299652
	KEGG_PATHWAY	cfa04657:IL-17 signaling pathway	7	1.38067	0.0424225	JUN, CXCL8, LCN2, TNFAIP3, FOSB, CCL2, MAPK12	259	89	8989	2.72973	0.999995	0.329952	0.305206
	KEGG_PATHWAY	cfa04621:NOD-like receptor signaling pathway	10	1.97239	0.0464684	PSTPIP1, JUN, CXCL8, CCL5, TNFAIP3, CCL2, ITPR3, TP53BP1, MAPK12, BIRC3	259	164	8989	2.11625	0.999998	0.342399	0.316719
	KEGG_PATHWAY	cfa04110:Cell cycle	10	1.97239	0.0464684	CDC20, TGFB2, CCND3, CDKN2C, CCND2, PTTG1, MCM3, MCM5, MCM6, MCM2	259	164	8989	2.11625	0.999998	0.342399	0.316719
	KEGG_PATHWAY	cfa01230:Biosynthesis of amino acids	7	1.38067	0.0485522	ARG2, PSAT1, PYCR1, ASNS, ALDOC, PHGDH, PFKP	259	92	8989	2.64072	0.999999	0.34858	0.322437
	KEGG_PATHWAY	cfa05163:Human cytomegalovirus infection	12	2.36686	0.0506971	DLA-79, CXCL8, CCL5, CCL4, GNAS, CCL3, ADCY4, CCL2, ITPR3, MAPK12, ADCY5, NFATC4	259	219	8989	1.90173	1	0.353822	0.327285
	KEGG_PATHWAY	cfa04060:Cytokine-cytokine receptor interaction	14	2.76134	0.0518096	CX3CR1, GDF11, CCL24, TGFB2, CXCL8, GDF15, INHBB, CXCL14, CCL8, CCL5, CCL4, CCL3, CCL2, CCL26	259	274	8989	1.77333	1	0.353822	0.327285
	KEGG_PATHWAY	cfa05140:Leishmaniasis	6	1.18343	0.0554037	TGFB2, JUN, MARCKSL1, DLA-DMB, EEF1A2, MAPK12	259	72	8989	2.89221	1	0.369358	0.341656
	KEGG_PATHWAY	cfa05200:Pathways in cancer	23	4.53649	0.0567597	NQO1, TGFB2, JUN, CXCL8, ITGA3, MMP2, LAMA4, F2R, DAPK3, ADCY4, PDGFB, LAMC2, AXIN2, GLI1, ADCY5, CCND3, CCND2, WNT11, COL4A1, FGF19, GNAS, ITGA6, BIRC3	259	535	8989	1.49206	1	0.369598	0.341878
	KEGG_PATHWAY	cfa04064:NF-kappa B signaling pathway	7	1.38067	0.0623768	CXCL8, PLAU, CCL4, TNFAIP3, LY96, RELB, BIRC3	259	98	8989	2.47904	1	0.394119	0.36456
	KEGG_PATHWAY	cfa04115:p53 signaling pathway	6	1.18343	0.0638703	CCND3, STEAP3, RRM2, CCND2, SERPINE1, SERPINB5	259	75	8989	2.77653	1	0.394119	0.36456
	KEGG_PATHWAY	cfa04979:Cholesterol metabolism	5	0.986193	0.0649961	LIPG, ANGPTL8, TSPO, ANGPTL4, ABCB11	259	53	8989	3.2742	1	0.394119	0.36456
	KEGG_PATHWAY	cfa03030:DNA replication	4	0.788955	0.0678066	MCM3, MCM5, MCM6, MCM2	259	33	8989	4.20686	1	0.394119	0.36456
	KEGG_PATHWAY	cfa00051:Fructose and mannose metabolism	4	0.788955	0.0678066	PFKFB3, AKR1B1, ALDOC, PFKP	259	33	8989	4.20686	1	0.394119	0.36456
	KEGG_PATHWAY	cfa04261:Adrenergic signaling in cardiomyocytes	9	1.77515	0.0689707	PPP2R2B, GNAS, ADCY4, CACNA2D3, ATP2A1, SCN5A, MAPK12, ADCY5, RAPGEF4	259	151	8989	2.0686	1	0.394119	0.36456
	KEGG_PATHWAY	cfa04934:Cushing syndrome	9	1.77515	0.07109	NR4A1, CDKN2C, WNT11, CYP21A2, GNAS, ADCY4, ITPR3, AXIN2, ADCY5	259	152	8989	2.05499	1	0.398104	0.368246
	KEGG_PATHWAY	cfa04926:Relaxin signaling pathway	8	1.57791	0.0751428	COL1A1, JUN, COL4A1, MMP2, GNAS, ADCY4, MAPK12, ADCY5	259	128	8989	2.16916	1	0.407463	0.376904
	KEGG_PATHWAY	cfa04010:MAPK signaling pathway	14	2.76134	0.0756718	DUSP2, TGFB2, JUN, PDGFB, CACNA2D3, AREG, MAPK12, RELB, MAPK8IP1, NR4A1, PAK1, FGF19, STMN1, MAPT	259	291	8989	1.66973	1	0.407463	0.376904
	KEGG_PATHWAY	cfa04148:Efferocytosis	9	1.77515	0.0846352	CX3CR1, ARG2, DUSP2, P2RY2, ATP2A1, RAB7B, GAS6, MAPK12, NFATC4	259	158	8989	1.97696	1	0.438849	0.405936
	KEGG_PATHWAY	cfa04218:Cellular senescence	9	1.77515	0.0846352	DLA-79, TGFB2, CCND3, CXCL8, CCND2, SERPINE1, ITPR3, MAPK12, NFATC4	259	158	8989	1.97696	1	0.438849	0.405936
	KEGG_PATHWAY	cfa04015:Rap1 signaling pathway	11	2.16963	0.0874393	FGF19, F2R, GNAS, ADCY4, PDGFB, TLN2, SIPA1L2, MAPK12, ACTG1, ADCY5, RAPGEF4	259	214	8989	1.78398	1	0.445145	0.41176
	KEGG_PATHWAY	cfa00561:Glycerolipid metabolism	5	0.986193	0.0930095	DGAT1, DGKA, LIPG, AKR1B1, MBOAT2	259	60	8989	2.89221	1	0.465047	0.430169
	KEGG_PATHWAY	cfa04024:cAMP signaling pathway	11	2.16963	0.0992291	PAK1, JUN, F2R, GNAS, ADCY4, ATP2A1, DRD1, SOX9, GLI1, ADCY5, RAPGEF4	259	219	8989	1.74325	1	0.487441	0.450883
Downregulation	KEGG_PATHWAY	cfa01100:Metabolic pathways	68	23.1293	2.31275e-10	CDA, FTCD, GMPPB, TDO2, KYNU, NMRK1, NAMPT, CA8, GGT1, FADS1, ST6GAL1, SDS, ACOT12, AMPD2, KMO, PRODH2, ACOX2, CAT, IDNK, ALDOB, ALDH7A1, HPD, GPLD1, MGLL, GCDH, H6PD, NNMT, GLS2, PDE1A, SHMT1, GMPR, ACACB, AGPAT3, PTGS1, HSD11B1, FGGY, CYP2B6, TKFC, ALDH1B1, MAN2A1, CBS, MAN1C1, ST3GAL4, ASL, XDH, CBR4, CBR3, MGAM, SRD5A2, GOT1, AADAT, EPHX2, AKR1C3, FMO3, CYP4A38, ACADSB, DHODH, ACER2, QDPR, CY…	182	1576	8989	2.13105	6.29068e-08	6.29068e-08	6.10566e-08
	KEGG_PATHWAY	cfa00380:Tryptophan metabolism	8	2.72109	2.44024e-05	GCDH, ALDH1B1, TDO2, AADAT, KYNU, CAT, KMO, ALDH7A1	182	44	8989	8.98002	0.00661555	0.00331872	0.00322111
	KEGG_PATHWAY	cfa04610:Complement and coagulation cascades	9	3.06122	0.000231548	C1QB, C1QA, ITGAM, C1R, SERPINF2, F13B, C8B, C8A, C1QC	182	82	8989	5.42087	0.0610456	0.0209937	0.0203762
	KEGG_PATHWAY	cfa00590:Arachidonic acid metabolism	7	2.38095	0.00104184	CYP2B6, EPHX2, AKR1C3, CYP4A38, GGT1, CBR3, PTGS1	182	58	8989	5.96088	0.246877	0.0708448	0.0687611
	KEGG_PATHWAY	cfa03320:PPAR signaling pathway	8	2.72109	0.00136779	ACOX2, APOA1, APOC3, SLC27A6, SORBS1, CYP4A38, APOA5, SLC27A2	182	83	8989	4.76049	0.310848	0.0744076	0.0722192
	KEGG_PATHWAY	cfa01240:Biosynthesis of cofactors	10	3.40136	0.00324736	GMPPB, ALDH1B1, TDO2, KYNU, SHMT1, ALPL, ADSS2, KMO, HPD, DHODH	182	150	8989	3.29267	0.58717	0.147214	0.142884
	KEGG_PATHWAY	cfa05133:Pertussis	7	2.38095	0.00445784	C1QB, C1QA, ITGAM, C1R, CASP3, C1QC, MAPK13	182	77	8989	4.49001	0.703362	0.173219	0.168124
	KEGG_PATHWAY	cfa04936:Alcoholic liver disease	9	3.06122	0.00559315	C1QB, C1QA, ALDH1B1, CASP3, LPIN1, ALDH7A1, ACACB, C1QC, MAPK13	182	134	8989	3.31725	0.782511	0.190167	0.184574
	KEGG_PATHWAY	cfa00561:Glycerolipid metabolism	6	2.04082	0.00699323	TKFC, ALDH1B1, LPIN1, ALDH7A1, MGLL, AGPAT3	182	60	8989	4.93901	0.851748	0.211351	0.205135
	KEGG_PATHWAY	cfa00220:Arginine biosynthesis	4	1.36054	0.0093299	GOT1, GLS2, ASL, OTC	182	22	8989	8.98002	0.921891	0.239652	0.232603
	KEGG_PATHWAY	cfa01230:Biosynthesis of amino acids	7	2.38095	0.0104789	SDS, GOT1, CBS, SHMT1, ASL, ALDOB, OTC	182	92	8989	3.75794	0.943034	0.239652	0.232603
	KEGG_PATHWAY	cfa00340:Histidine metabolism	4	1.36054	0.0105729	HAL, ALDH1B1, ALDH7A1, FTCD	182	23	8989	8.58958	0.944487	0.239652	0.232603
	KEGG_PATHWAY	cfa00071:Fatty acid degradation	5	1.70068	0.0115281	GCDH, ALDH1B1, CYP4A38, ACADSB, ALDH7A1	182	44	8989	5.61251	0.957313	0.241203	0.234109
	KEGG_PATHWAY	cfa01200:Carbon metabolism	8	2.72109	0.0164894	H6PD, SDS, TKFC, GOT1, SHMT1, CAT, IDNK, ALDOB	182	131	8989	3.01619	0.989138	0.311297	0.302141
	KEGG_PATHWAY	cfa00330:Arginine and proline metabolism	5	1.70068	0.0178251	ALDH1B1, GOT1, P4HA1, ALDH7A1, PRODH2	182	50	8989	4.93901	0.992495	0.311297	0.302141
	KEGG_PATHWAY	cfa05150:Staphylococcus aureus infection	6	2.04082	0.0183116	C1QB, C1QA, ITGAM, C1R, DEFB1, C1QC	182	76	8989	3.89922	0.993441	0.311297	0.302141
	KEGG_PATHWAY	cfa04146:Peroxisome	6	2.04082	0.0281769	ACOX2, EPHX2, CAT, SOD2, XDH, SLC27A2	182	85	8989	3.48636	0.99958	0.45083	0.437571
	KEGG_PATHWAY	cfa00250:Alanine, aspartate and glutamate metabolism	4	1.36054	0.0404734	GOT1, GLS2, ASL, ADSS2	182	38	8989	5.19896	0.999987	0.611597	0.593609
	KEGG_PATHWAY	cfa04068:FoxO signaling pathway	7	2.38095	0.0429978	BCL2L11, CAT, TNFSF10, IGF1, SOD2, EGFR, MAPK13	182	127	8989	2.72229	0.999994	0.615547	0.597443
	KEGG_PATHWAY	cfa00260:Glycine, serine and threonine metabolism	4	1.36054	0.0460517	SDS, CBS, SHMT1, ALDH7A1	182	40	8989	4.93901	0.999997	0.626303	0.607882
	KEGG_PATHWAY	cfa03264:Virion - Flavivirus	2	0.680272	0.0592054	CD209, HAVCR1	182	3	8989	32.9267	1	0.714707	0.693687
	KEGG_PATHWAY	cfa00232:Caffeine metabolism	2	0.680272	0.0592054	XDH, UOX	182	3	8989	32.9267	1	0.714707	0.693687
	KEGG_PATHWAY	cfa00430:Taurine and hypotaurine metabolism	3	1.02041	0.0604348	FMO3, GGT1, CDO1	182	20	8989	7.40852	1	0.714707	0.693687
	KEGG_PATHWAY	cfa00140:Steroid hormone biosynthesis	4	1.36054	0.0683469	HSD11B1, CYP2B6, SRD5A2, AKR1C3	182	47	8989	4.20341	1	0.774598	0.751816
	KEGG_PATHWAY	cfa05202:Transcriptional misregulation in cancer	8	2.72109	0.0816351	CSF1R, NGFR, MAF, ITGAM, IGFBP3, ZBTB16, IGF1, ETV6	182	186	8989	2.12431	1	0.839801	0.815101
	KEGG_PATHWAY	cfa00620:Pyruvate metabolism	4	1.36054	0.0829045	ALDH1B1, ACOT12, ALDH7A1, ACACB	182	51	8989	3.87373	1	0.839801	0.815101
	KEGG_PATHWAY	cfa00790:Folate biosynthesis	3	1.02041	0.0833626	QDPR, AKR1C3, ALPL	182	24	8989	6.17376	1	0.839801	0.815101
	KEGG_PATHWAY	cfa01232:Nucleotide metabolism	5	1.70068	0.0981504	CDA, GMPR, AMPD2, ADSS2, XDH	182	87	8989	2.83851	1	0.932101	0.904687
	KEGG_PATHWAY	cfa04148:Efferocytosis	7	2.38095	0.0993785	C1QB, C1QA, SLC16A1, CASP3, HAVCR1, C1QC, MAPK13	182	158	8989	2.18817	1	0.932101	0.904687

## Sheet: Table S8
Table S8. A list of 51 upregulated and 123 downregulated differentially expressed genes (DEGs) in canine HCC targeted in protein-protein interaction (PPI) network. DEGs with expression values > 100 were considered for the PPI analysis.
51 Upregulated DEGs					123 Downregulated DEGs
Name	Max group mean	Log₂ fold change	P-value		Name	Max group mean	Log₂ fold change	P-value
AFP	2288.28	11.22	9.56e-17		ALB_1	110753	-1.52	0.04
gene:ENSCAFG00845010871	2164.64	2.82	0.000195		DHODH	21868.2	-3.6	7.21e-06
SPP1	2160.33	5.5	3.56e-07		APOA1	20056.5	-2.03	0.00595
ACTG1	1880.58	1.52	0.04		ALDOB	17298	-2.07	0.02
GNAS	828.5	2.11	0.0054		APOC1	8746.04	-1.5	0.04
ABCB4	715.93	2.1	0.00555		APOC3	8610.71	-3.57	1.07e-06
PI3	565.89	7.13	9.06e-08		CRP	5577.45	-2.33	0.04
SDC1	479.69	1.5	0.04		SAA1_2	4618.34	-6.4	1.62e-06
NRBP2	465.4	1.74	0.03		HPD	3987.24	-1.57	0.03
MTSS1	419.1	1.69	0.04		SERPINA3	3975.35	-2.8	0.00471
FABP1	390.52	4.15	8.36e-05		SAA1_1	3753.84	-5.8	1.83e-05
PTGR1	349.72	2.68	2.36e-05		HAMP	3235.43	-6.46	9.22e-12
TIMP1	342.29	3.12	0.000397		CDO1	2548.7	-2.18	0.00169
STEAP3	334.71	3.19	0.000161		CAT	2391.86	-1.82	0.02
NADK2	287.18	2.01	0.02		MT2A	2277.59	-1.81	0.03
NQO1	273.8	2.46	0.000123		C1R	1705.66	-1.74	0.02
TSPO	259.4	1.68	0.00196		SERPINF2	1439.69	-1.84	0.01
ANXA2	258.76	2.94	3.81e-05		APOA5	1361.06	-3.46	8.7e-05
ABCB11	253.07	1.54	0.03		SERPINF1	1313.1	-2.14	0.00637
CCL26	251.25	10.89	2.14e-13		XBP1	1251.7	-2.09	0.00425
NR1I2	245.8	2.74	0.000393		APBB1	1226.75	-2.06	0.00416
VAT1	236.52	1.5	0.02		CYP2B6	1046.26	-2.05	0.03
TGFBI	235.73	3.12	2.68e-05		NAMPT	1014	-3.39	0.000561
WFDC2	235.5	5.33	2.28e-08		IGFBP2	963.44	-2.16	0.02
JUN	233.44	1.53	0.02		RARRES2	846.2	-2.44	0.00735
gene:ENSCAFG00845012348	227.78	6.79	2.55e-07		gene:ENSCAFG00845028284	766.15	-5.07	8.46e-08
PIR	216.81	2.12	0.000361		LRG1	744.81	-2.41	0.00316
TOB1	214.23	1.71	0.00595		TCIM	731.44	-1.92	0.004
ASPSCR1	213.07	1.59	0.01		C1QC	719.73	-2.43	0.000126
CLIC1	197.73	2.09	0.000128		C1QB	712.58	-2.49	7.11e-05
PIPOX	178.46	1.86	0.02		C1QA	629.87	-2.34	0.000164
ANGPTL8	161.65	3.37	2.4e-05		HSD11B1	620.74	-5.67	1.71e-15
ANXA1	154.23	2.36	0.000591		OTC	618.05	-1.57	0.03
gene:ENSCAFG00845010852	146.46	8.5	7.65e-12		AMDHD1_2	590.59	-1.68	0.02
CROT	143.66	1.59	0.01		QSOX1	589.87	-1.89	0.02
TMEM63B	142.68	1.89	0.00208		GOT1	570.14	-2.3	0.00189
SNTB1	141.68	1.88	0.0034		HSD17B14	515.91	-1.9	0.00661
SGPL1	133.62	1.84	0.00796		SPP2	514.65	-2.08	0.00251
KLF10	130.25	1.82	0.02		ACOX2	471.01	-1.61	0.03
DES	127.48	2.59	0.00958		SLC38A4	466.3	-3.43	0.000245
CAV1	123.92	3.83	7.44e-07		TDO2	463.27	-2.43	0.000599
TFRC	120.07	1.69	0.02		ST6GAL1	443.59	-1.81	0.00996
SLC20A1	116	1.52	0.01		UOX	434.35	-3.02	0.00222
CCN2	115.71	2.77	0.00123		AADAT	427.41	-1.52	0.03
PON2	115.22	1.96	0.00146		ASL	396.6	-1.7	0.02
FBXO2	114.23	2.73	1.38e-05		gene:ENSCAFG00845007733	394.45	-1.83	0.01
FIBIN	111.75	2	0.000168		gene:ENSCAFG00845000895	362.52	-2.35	0.00015
ANXA5	111.53	1.6	0.01		PRODH2	355.14	-1.52	0.01
SLC16A5	109.72	2.76	0.000776		QDPR	345.36	-1.71	0.01
AQP8	106.3	2.29	0.01		FCN2	344.8	-3.29	0.000238
CD9	103.97	4.31	9.16e-07		SLC27A2	331.19	-1.81	0.01
					AGTR1	318.92	-3.08	4.62e-06
					FMO3	318.79	-2.26	0.0018
					TKFC	310.11	-1.8	0.03
					HAL	306.99	-2.77	0.00214
					TNFSF10	300.39	-1.53	0.02
					gene:ENSCAFG00845019268	287.85	-1.58	0.03
					GLS2	282.74	-2.33	0.00597
					CYP4A38	282.67	-1.69	0.02
					SOD2	277.44	-2.48	0.00157
					FADS1	277.09	-2.63	0.00327
					MSRB1	276.75	-2.34	0.000457
					gene:ENSCAFG00845013378	266.68	-4.01	3.34e-05
					C8A	258.37	-1.55	0.02
					ALDH7A1	253.2	-1.52	0.03
					ZBTB45	252.78	-1.64	0.04
					EPAS1	246.62	-1.94	0.00698
					NNMT	245.04	-6.97	1.02e-13
					SLC16A7	244.99	-2.07	0.01
					ALPL	242.68	-3.4	7.93e-05
					gene:ENSCAFG00845015612	242.29	-4.08	0.00061
					SHMT1	241.19	-1.57	0.01
					CD209	241.03	-3.93	5.69e-07
					YBX3	239.09	-1.85	0.00765
					SLC6A14	228.31	-8.92	2.76e-15
					MGLL	225.96	-2.56	2.98e-05
					C8B	224.5	-3.09	6.35e-07
					gene:ENSCAFG00845025131	216.89	-2.54	7.66e-05
					ACOT12	214.34	-1.58	0.02
					FTCD	213.66	-1.75	0.00379
					gene:ENSCAFG00845012905	213.1	-2.69	3.35e-06
					HGFAC_2	210.33	-2.16	0.00663
					gene:ENSCAFG00845001195	204.67	-2.71	0.00056
					SLC38A2	200.41	-1.7	0.02
					GPLD1	190.52	-2.23	0.000523
					SDS	186.85	-2.7	0.01
					CBS	184.99	-1.66	0.00817
					U2AF1	180.86	-1.6	0.00635
					CD5L	180.63	-3.41	6.95e-05
					IL33	176.77	-3.42	1.28e-05
					ACADSB	176.17	-1.96	0.00463
					ZFYVE21	174	-1.7	0.00424
					SLC22A9	173.13	-1.98	0.00112
					DEFB1	172.19	-4.18	1.14e-11
					SLC5A6	166.46	-2.15	0.00597
					SLC31A1	165.83	-1.77	0.00885
					ASGR2	165.06	-1.52	0.01
					TMEM106C	162.73	-1.67	0.00652
					SELENOK	154.8	-1.57	0.00664
					gene:ENSCAFG00845020244	149.02	-2.51	0.03
					H6PD	146.87	-1.8	0.01
					gene:ENSCAFG00845011323	142.07	-2.34	0.00852
					gene:ENSCAFG00845004099	140.39	-2.35	8.46e-06
					HINT2	138.84	-1.59	0.00452
					gene:ENSCAFG00845019148	138.75	-2.45	0.01
					PPP1R1A	137.41	-1.53	0.03
					AIF1	133.59	-2.7	2.32e-06
					TRIB3	131.95	-1.93	0.01
					gene:ENSCAFG00845020377	120.84	-3.08	0.00861
					gene:ENSCAFG00845002422	120.53	-1.74	0.01
					SLC37A4	120.04	-2.12	0.000506
					PRG4	118.86	-5.03	6.2e-10
					SLC3A2	116.88	-1.59	0.02
					DNASE1L3	115.28	-3.1	3.73e-07
					MAN2A1	113.5	-2.53	1.77e-05
					SELENOS	113.14	-1.83	0.00208
					CBR1	110.57	-1.74	0.01
					ZDHHC9	110.24	-2.34	0.00875
					ERO1B	108.1	-1.61	0.01
					EVA1A	107.45	-1.89	0.000235
					CLEC10A_1	103.9	-3.2	3.21e-07
					CDADC1	102.67	-2.62	3.29e-05
					gene:ENSCAFG00845009033	102.45	-1.73	0.00246

## Sheet: Table S9
Table S9. Identification of differentially expressed genes (DEGs) in human HCC. A human HCC RNA-seq dataset from the GEO database (GSE183250) was analyzed to identify DEGs using the following criteria: |logFC| > 1.5, P < 0.05, and max group mean > 5. These criteria identified a total of 858 DEGs, including 455 upregulated and 403 downregulated genes.
Differential expression	Name	Chromosome	Region	Max group mean	Log₂ fold change	Fold change	P-value	FDR p-value	Bonferroni	ENSEMBL	Biotype
Upregulated	RNU5E-1	1	11908152..11908271	11.6705	2.62143	6.15362	0.000129687	0.00119144	1	ENSG00000199347	snRNA
	STMN1	1	complement(25884181..25906991)	15.4019	2.36821	5.16301	1.11835e-16	2.24855e-14	4.11484e-12	ENSG00000117632	protein_coding
	SFN	1	26863149..26864456	9.16268	3.5354	11.5947	2.427e-16	4.67535e-14	8.92992e-12	ENSG00000175793	protein_coding
	TRNP1	1	26993692..27000886	9.29959	1.5758	2.98101	0.000139093	0.00126334	1	ENSG00000253368	protein_coding
	CDC20	1	43358981..43363203	8.27228	3.41302	10.6518	1.74876e-18	5.45288e-16	6.4344e-14	ENSG00000117399	protein_coding
	PDZK1IP1	1	complement(47183582..47191044)	6.44118	2.46788	5.53232	7.17213e-05	0.000714378	1	ENSG00000162366	protein_coding
	CDKN2C	1	50960745..50974634	6.8405	2.06153	4.1743	1.74946e-12	1.34665e-10	6.43697e-08	ENSG00000123080	protein_coding
	PRKAA2	1	56645314..56715335	8.47526	2.07861	4.22401	2.6414e-10	1.25081e-08	9.71876e-06	ENSG00000162409	protein_coding
	MCOLN3	1	complement(85018082..85048500)	6.24983	3.77359	13.6761	2.11326e-11	1.27259e-09	7.77553e-07	ENSG00000055732	protein_coding
	EPS8L3	1	complement(109750080..109764027)	10.8665	5.20697	36.9364	1.63715e-25	2.15133e-22	6.02373e-21	ENSG00000198758	protein_coding
	SLC22A15	1	115976513..116070054	8.91405	1.75434	3.37372	2.35667e-05	0.000281074	0.867112	ENSG00000163393	protein_coding
	IGSF3	1	complement(116574399..116667755)	9.57315	2.96877	7.82866	1.02423e-13	1.07061e-11	3.76855e-09	ENSG00000143061	protein_coding
	TRIM45	1	complement(117111060..117122587)	5.06648	1.8717	3.65964	1.79193e-08	5.18743e-07	0.000659322	ENSG00000134253	protein_coding
	LINC01719	1	146052566..146061952	5.38634	1.80237	3.48793	4.22721e-08	1.12789e-06	0.00155536	ENSG00000233396	lncRNA
	BCL9	1	147541501..147626216	11.8335	1.53631	2.90051	2.13973e-13	2.03961e-11	7.87291e-09	ENSG00000116128	protein_coding
	H2BC18	1	complement(149782689..149812373)	47.0894	2.12396	4.35888	5.29461e-14	5.79792e-12	1.9481e-09	ENSG00000203814	protein_coding
	H3C13	1	complement(149813225..149813693)	48.8901	2.37324	5.18104	1.30021e-12	1.02881e-10	4.78398e-08	ENSG00000183598	protein_coding
	H4C14	1	149832657..149839767	48.2514	2.63425	6.20852	1.10518e-19	4.46858e-17	4.06641e-15	ENSG00000270882	protein_coding
	H3C14	1	complement(149840687..149841208)	19.699	2.40708	5.30399	0.0170088	0.0640095	1	ENSG00000203811	protein_coding
	H2AC18	1	complement(149842218..149842750)	439.429	2.53076	5.77874	4.3638e-19	1.57136e-16	1.60562e-14	ENSG00000288825	protein_coding
	gene:ENSG00000290791	1	149842875..149846486	9.55234	1.85869	3.62679	2.29633e-16	4.47043e-14	8.44912e-12	ENSG00000290791	lncRNA
	gene:ENSG00000290792	1	complement(149844498..149850937)	12.1955	1.5501	2.92837	1.28812e-15	2.06065e-13	4.7395e-11	ENSG00000290792	lncRNA
	H3C15	1	149852608..149853125	327.136	3.41262	10.6488	4.39882e-19	1.57136e-16	1.6185e-14	ENSG00000203852	protein_coding
	H4C15	1	complement(149854045..149861159)	36.8601	2.3033	4.93585	8.29463e-16	1.4195e-13	3.05193e-11	ENSG00000270276	protein_coding
	H2BC21	1	complement(149884459..149886682)	41.0887	1.69848	3.24559	3.07954e-10	1.42347e-08	1.13308e-05	ENSG00000184678	protein_coding
	H2AC21	1	complement(149887469..149887965)	68.0335	1.85082	3.60704	1.44446e-08	4.29994e-07	0.000531473	ENSG00000184270	protein_coding
	MTMR11	1	complement(149928651..149936879)	13.1745	2.08533	4.24371	6.1833e-08	1.58432e-06	0.00227508	ENSG00000014914	protein_coding
	gene:ENSG00000288880	1	150629814..150635733	5.22242	1.60317	3.0381	1.90654e-07	4.27478e-06	0.00701492	ENSG00000288880	lncRNA
	TDRKH	1	complement(151770107..151791416)	6.33161	1.63556	3.10708	5.08545e-14	5.60222e-12	1.87114e-09	ENSG00000182134	protein_coding
	S100A10	1	complement(151982915..151993859)	88.7517	1.55183	2.93188	8.24589e-08	2.04447e-06	0.00303399	ENSG00000197747	protein_coding
	EFNA4	1	155063737..155069553	9.31651	1.76635	3.40192	2.65352e-09	9.67628e-08	9.76336e-05	ENSG00000243364	protein_coding
	GBA1	1	complement(155234452..155244699)	43.4875	1.64117	3.11918	1.81839e-14	2.23765e-12	6.69057e-10	ENSG00000177628	protein_coding
	ENTREP3	1	complement(155247205..155255483)	10.9036	1.79486	3.46983	2.27517e-15	3.37551e-13	8.37127e-11	ENSG00000160767	protein_coding
	FDPS	1	155308748..155320666	93.3089	1.6434	3.12401	3.94123e-15	5.56313e-13	1.45014e-10	ENSG00000160752	protein_coding
	gene:ENSG00000287839	1	complement(155626755..155637604)	16.8231	2.01664	4.0464	5.96062e-10	2.55314e-08	2.19315e-05	ENSG00000287839	lncRNA
	RAB25	1	156061160..156070504	15.5358	2.81983	7.06079	0.000218644	0.00184386	1	ENSG00000132698	protein_coding
	RHBG	1	156369211..156385219	32.5637	3.42833	10.7654	2.94651e-09	1.06602e-07	0.000108414	ENSG00000132677	protein_coding
	IQGAP3	1	complement(156525405..156572604)	7.86463	2.61876	6.14224	6.04306e-20	2.58545e-17	2.22348e-15	ENSG00000183856	protein_coding
	BCAN-AS2	1	complement(156646507..156661424)	6.01729	3.12166	8.70387	8.62989e-08	2.12821e-06	0.00317528	ENSG00000229953	lncRNA
	CD1E	1	158353696..158357553	9.24173	3.79779	13.9075	8.06378e-08	2.00201e-06	0.00296699	ENSG00000158488	protein_coding
	UCK2	1	165827614..165911618	9.73831	1.50654	2.84128	8.5017e-12	5.58592e-10	3.12811e-07	ENSG00000143179	protein_coding
	FMO1	1	171248471..171285978	11.4035	4.59748	24.2091	3.13855e-10	1.4453e-08	1.1548e-05	ENSG00000010932	protein_coding
	ZNF648	1	complement(182054570..182061712)	8.81966	2.08361	4.23868	0.00114532	0.00740096	1	ENSG00000179930	protein_coding
	gene:ENSG00000289573	1	182149703..182150672	5.07042	1.84053	3.58142	0.00133811	0.00838747	1	ENSG00000289573	lncRNA
	GLUL	1	complement(182378098..182392206)	606.332	3.00321	8.01782	4.16656e-10	1.84927e-08	1.53304e-05	ENSG00000135821	protein_coding
	LAMC1	1	183023420..183145592	56.3134	1.53551	2.89892	1.171e-13	1.20016e-11	4.30858e-09	ENSG00000135862	protein_coding
	ASPM	1	complement(197084121..197146694)	13.368	3.33133	10.0654	5.67239e-29	1.73925e-25	2.0871e-24	ENSG00000066279	protein_coding
	INAVA	1	200891048..200915742	10.0129	2.60569	6.08685	1.50898e-06	2.63135e-05	0.0555215	ENSG00000163362	protein_coding
	SHISA4	1	201888680..201892587	8.62171	2.33509	5.04581	1.07244e-08	3.3328e-07	0.000394595	ENSG00000198892	protein_coding
	CD34	1	complement(207880972..207911402)	5.73437	1.77062	3.41202	1.07438e-10	5.5651e-09	3.95308e-06	ENSG00000174059	protein_coding
	DTL	1	212035553..212107400	7.33194	2.79177	6.92477	1.01848e-15	1.69566e-13	3.7474e-11	ENSG00000143476	protein_coding
	FLVCR1	1	212858275..212899363	12.4328	1.99081	3.9746	6.61353e-19	2.29564e-16	2.43338e-14	ENSG00000162769	protein_coding
	CENPF	1	214603185..214664574	8.53915	3.3766	10.3862	2.172e-23	1.73731e-20	7.99165e-19	ENSG00000117724	protein_coding
	RRM2	2	10120698..10211725	7.23144	2.35592	5.11922	6.24904e-17	1.29902e-14	2.29927e-12	ENSG00000171848	protein_coding
	GREB1	2	11482341..11642788	10.1636	2.55131	5.86168	2.3729e-14	2.80112e-12	8.73085e-10	ENSG00000196208	protein_coding
	EPCAM	2	47345158..47387601	55.4892	3.34891	10.1888	1.4963e-07	3.4691e-06	0.00550547	ENSG00000119888	protein_coding
	MSH2	2	47403067..47663146	6.51163	1.52918	2.88622	2.71137e-13	2.52562e-11	9.9762e-09	ENSG00000095002	protein_coding
	DQX1	2	complement(74518131..74526281)	5.04154	4.80219	27.8999	4.16154e-11	2.37027e-09	1.5312e-06	ENSG00000144045	protein_coding
	REG1A	2	79120362..79123409	17.0715	6.71711	105.208	5.90346e-16	1.05443e-13	2.17212e-11	ENSG00000115386	protein_coding
	REG3A	2	complement(79157003..79159753)	155.813	8.16914	287.844	1.41436e-24	1.48686e-21	5.204e-20	ENSG00000172016	protein_coding
	CAPG	2	complement(85394753..85418432)	13.091	1.67152	3.18551	5.1681e-06	7.7017e-05	0.190155	ENSG00000042493	protein_coding
	SULT1C2	2	108288639..108309915	11.8448	3.46858	11.07	4.78573e-23	3.52172e-20	1.76086e-18	ENSG00000198203	protein_coding
	SULT1C4	2	108377911..108388989	14.7072	1.57513	2.97963	0.00146945	0.00901361	1	ENSG00000198075	protein_coding
	SCTR	2	complement(119439843..119525301)	15.2038	1.80952	3.50526	0.00611793	0.0283142	1	ENSG00000080293	protein_coding
	SCTR-AS1	2	119476428..119487346	17.9078	2.54307	5.8283	0.000283467	0.00230138	1	ENSG00000231013	lncRNA
	LYPD1	2	complement(132643286..132671579)	7.24487	3.36795	10.3241	6.26804e-11	3.39157e-09	2.30626e-06	ENSG00000150551	protein_coding
	MCM6	2	complement(135839626..135876443)	19.298	1.56518	2.95914	1.13937e-09	4.48364e-08	4.19221e-05	ENSG00000076003	protein_coding
	NEB	2	complement(151485336..151734487)	6.79933	1.7597	3.38627	5.46831e-06	8.08036e-05	0.201201	ENSG00000183091	protein_coding
	LINC01876	2	complement(156011530..156254950)	6.85974	2.3968	5.26632	2.85043e-08	7.85021e-07	0.00104879	ENSG00000226383	lncRNA
	STK39	2	complement(167954020..168247595)	12.9548	1.87997	3.68066	7.0025e-10	2.94857e-08	2.5765e-05	ENSG00000198648	protein_coding
	KLHL23	2	169694488..169776989	13.0639	1.58075	2.99125	1.36895e-12	1.08089e-10	5.03693e-08	ENSG00000213160	protein_coding
	LINC01124	2	complement(170712451..170714567)	5.6973	1.70627	3.26316	4.10901e-05	0.000446375	1	ENSG00000222033	lncRNA
	SP5	2	170715337..170718078	12.4874	3.10468	8.60207	9.55988e-13	7.95806e-11	3.51746e-08	ENSG00000204335	protein_coding
	ITGA6	2	172427354..172506459	41.4644	1.90601	3.74772	1.81422e-22	1.17109e-19	6.67523e-18	ENSG00000091409	protein_coding
	CDCA7	2	173354820..173368997	7.11671	4.41285	21.301	7.76536e-21	3.86106e-18	2.85719e-16	ENSG00000144354	protein_coding
	HAGLR	2	complement(176164051..176188958)	8.92345	6.29061	78.2819	6.07507e-25	7.21052e-22	2.23526e-20	ENSG00000224189	lncRNA
	MAP2	2	209424047..209734147	7.26607	1.87891	3.67796	9.91524e-07	1.82047e-05	0.0364821	ENSG00000078018	protein_coding
	SGPP2	2	222424543..222562621	7.21629	1.93474	3.82309	0.000290412	0.00234741	1	ENSG00000163082	protein_coding
	CCL20	2	227805739..227817564	43.264	3.52444	11.507	6.47981e-15	8.60715e-13	2.38418e-10	ENSG00000115009	protein_coding
	SNORC	2	232857270..232878708	13.906	2.1685	4.49555	1.7373e-10	8.53436e-09	6.39224e-06	ENSG00000182600	protein_coding
	UGT1A5	2	233712907..233773300	8.33301	1.70282	3.25536	6.47298e-05	0.000655384	1	ENSG00000288705	protein_coding
	HJURP	2	complement(233833416..233854566)	5.06309	2.92073	7.57227	5.08577e-17	1.12726e-14	1.87126e-12	ENSG00000123485	protein_coding
	MAB21L4	2	complement(240886048..240896889)	19.3155	1.95121	3.86699	0.00112768	0.0073023	1	ENSG00000172478	protein_coding
	SLC6A11	3	10816201..10940714	7.65635	1.83867	3.5768	3.55696e-05	0.000395372	1	ENSG00000132164	protein_coding
	HDAC11	3	13479724..13506424	5.7397	1.84535	3.5934	3.21567e-13	2.93591e-11	1.18317e-08	ENSG00000163517	protein_coding
	TRIM71	3	32817997..32897824	7.26245	5.9139	60.2924	2.64477e-26	4.63389e-23	9.73117e-22	ENSG00000206557	protein_coding
	TDGF1	3	46574534..46582457	5.24411	2.71304	6.55703	1.7278e-08	5.03346e-07	0.000635726	ENSG00000241186	protein_coding
	NT5DC2	3	complement(52524385..52535054)	8.45858	1.90573	3.74699	1.85311e-10	9.0549e-09	6.81834e-06	ENSG00000168268	protein_coding
	CACNA1D	3	53328963..53813733	11.9447	1.58921	3.00885	6.16552e-05	0.000628405	1	ENSG00000157388	protein_coding
	IL17RB	3	53846568..53865794	129.184	1.50929	2.84669	2.74561e-05	0.000319892	1	ENSG00000056736	protein_coding
	ROBO1	3	complement(78597239..79767998)	27.2961	2.87522	7.33716	2.22113e-23	1.73881e-20	8.17241e-19	ENSG00000169855	protein_coding
	MUC13	3	complement(124905442..124953819)	22.3468	4.17213	18.0276	5.36619e-13	4.65163e-11	1.97444e-08	ENSG00000173702	protein_coding
	MCM2	3	127598410..127622436	15.5264	2.13591	4.39515	2.2565e-13	2.12386e-11	8.30256e-09	ENSG00000073111	protein_coding
	PODXL2	3	127629185..127672802	5.7384	2.59525	6.04293	1.39035e-07	3.24802e-06	0.00511564	ENSG00000114631	protein_coding
	A4GNT	3	complement(138123713..138132390)	12.8488	4.58893	24.0661	1.93632e-09	7.29221e-08	7.12449e-05	ENSG00000118017	protein_coding
	VEPH1	3	complement(157259742..157533619)	5.27648	2.10231	4.29395	9.77169e-05	0.000931691	1	ENSG00000197415	protein_coding
	Telomerase-vert	3	complement(169764610..169765047)	100.329	1.50907	2.84627	6.58497e-09	2.17493e-07	0.000242287	ENSG00000277925	misc_RNA
	ECT2	3	172750682..172821474	8.18157	2.07708	4.21951	2.33059e-14	2.79321e-12	8.57517e-10	ENSG00000114346	protein_coding
	IGF2BP2	3	complement(185643130..185825042)	14.3857	2.57109	5.9426	1.33411e-08	4.02685e-07	0.000490873	ENSG00000073792	protein_coding
	NMRAL2P	3	185959943..185980872	7.06098	5.73595	53.2958	8.86341e-22	5.34623e-19	3.2612e-17	ENSG00000290862	lncRNA
	RFC4	3	complement(186789880..186807058)	8.93213	1.81083	3.50844	3.13237e-12	2.28223e-10	1.15253e-07	ENSG00000163918	protein_coding
	PIGZ	3	complement(196946356..196969060)	7.74554	1.99268	3.97975	3.66419e-08	9.86971e-07	0.0013482	ENSG00000119227	protein_coding
	ADRA2C	4	3766348..3768526	6.80094	2.46306	5.51384	3.32084e-07	6.9901e-06	0.0122187	ENSG00000184160	protein_coding
	S100P	4	6693878..6697170	21.8469	4.58154	23.9431	4.64156e-14	5.1752e-12	1.70782e-09	ENSG00000163993	protein_coding
	NCAPG	4	17810979..17844865	6.79686	3.05802	8.32827	2.83828e-16	5.32815e-14	1.04432e-11	ENSG00000109805	protein_coding
	COX7B2	4	complement(46734827..46909245)	5.15216	7.93322	244.42	1.92608e-11	1.17721e-09	7.08682e-07	ENSG00000170516	protein_coding
	UGT2B11	4	complement(69199951..69214748)	21.0829	3.45988	11.0034	1.68747e-14	2.08352e-12	6.20889e-10	ENSG00000213759	protein_coding
	AFP	4	73431138..73456174	311.93	5.44527	43.5703	1.88952e-14	2.30209e-12	6.9523e-10	ENSG00000081051	protein_coding
	FRAS1	4	78057323..78544269	9.38997	2.06384	4.18097	2.32594e-05	0.000277859	0.855806	ENSG00000138759	protein_coding
	SPARCL1	4	complement(87473335..87531061)	84.2614	3.38288	10.4315	2.19231e-11	1.31161e-09	8.0664e-07	ENSG00000152583	protein_coding
	SPP1	4	87975667..87983532	160.045	4.61513	24.5071	1.38355e-15	2.19424e-13	5.09063e-11	ENSG00000118785	protein_coding
	LEF1	4	complement(108047545..108168956)	11.0833	4.17938	18.1183	6.14924e-22	3.83483e-19	2.26255e-17	ENSG00000138795	protein_coding
	CCNA2	4	complement(121816444..121823883)	8.81065	2.68973	6.45193	5.48259e-16	9.84031e-14	2.01726e-11	ENSG00000145386	protein_coding
	SLC7A11	4	complement(138164097..138242349)	8.44527	5.10464	34.4072	5.69526e-25	6.98505e-22	2.09551e-20	ENSG00000151012	protein_coding
	CLGN	4	complement(140388453..140427661)	6.46209	2.1786	4.52713	3.13106e-06	4.96784e-05	0.115204	ENSG00000153132	protein_coding
	SLC9A3	5	complement(470456..524449)	6.5653	2.17272	4.50872	2.66966e-10	1.26256e-08	9.82274e-06	ENSG00000066230	protein_coding
	SLC9A3-AS1	5	473236..480884	19.9853	2.19074	4.56539	1.18785e-08	3.64823e-07	0.000437058	ENSG00000225138	lncRNA
	ADAMTS16-DT	5	complement(5132084..5140153)	5.19221	4.75457	26.9941	1.23234e-10	6.28887e-09	4.53428e-06	ENSG00000250579	lncRNA
	ADAMTS16	5	5140330..5320304	14.6317	4.561	23.6047	3.28553e-12	2.38438e-10	1.20888e-07	ENSG00000145536	protein_coding
	ITGA2	5	52989340..53094779	12.3456	2.82738	7.09784	5.72693e-17	1.21802e-14	2.10717e-12	ENSG00000164171	protein_coding
	ELOVL7	5	complement(60751791..60844274)	6.62807	1.86552	3.644	9.25123e-06	0.000126775	0.34039	ENSG00000164181	protein_coding
	CCNB1	5	69167135..69178245	12.9482	2.79293	6.93036	6.26558e-20	2.64983e-17	2.30536e-15	ENSG00000134057	protein_coding
	FAM169A	5	complement(74777574..74866966)	8.21588	1.78041	3.43525	1.1323e-06	2.05917e-05	0.0416619	ENSG00000198780	protein_coding
	THBS4	5	79991311..80083287	15.209	5.8896	59.2852	1.92293e-26	3.72381e-23	7.07524e-22	ENSG00000113296	protein_coding
	LOX	5	complement(122063195..122078413)	7.00675	1.96691	3.90931	3.73752e-10	1.67501e-08	1.37518e-05	ENSG00000113083	protein_coding
	P4HA2	5	complement(132190147..132295315)	7.03013	1.57563	2.98065	6.24592e-12	4.23227e-10	2.29812e-07	ENSG00000072682	protein_coding
	SOWAHA	5	132813302..132816786	9.90929	2.06143	4.174	3.06552e-11	1.78469e-09	1.12793e-06	ENSG00000198944	protein_coding
	LINC01843	5	134506552..134509230	8.23894	1.74222	3.34549	1.1002e-07	2.63375e-06	0.00404808	ENSG00000251169	lncRNA
	SMIM32	5	complement(136191468..136193162)	28.7573	5.23584	37.683	4.78806e-15	6.5982e-13	1.76172e-10	ENSG00000271824	protein_coding
	SNORA74A	5	139278781..139278978	122.865	2.0099	4.02755	3.54753e-09	1.25628e-07	0.000130528	ENSG00000200959	snoRNA
	gene:ENSG00000286403	5	139503242..139511374	13.6036	4.11357	17.3104	7.89072e-10	3.27318e-08	2.90331e-05	ENSG00000286403	lncRNA
	PCDHB5	5	141135206..141138615	9.55715	2.94751	7.71417	1.33856e-09	5.17887e-08	4.92511e-05	ENSG00000113209	protein_coding
	PCDHB8	5	141177790..141180539	6.72594	2.96395	7.80256	7.38269e-08	1.8504e-06	0.00271639	ENSG00000120322	protein_coding
	PCDHB16	5	141182387..141186226	5.01399	2.52028	5.73695	1.68307e-08	4.91483e-07	0.000619268	ENSG00000272674	protein_coding
	PCDHB13	5	141213919..141218979	6.83466	2.26907	4.82011	2.50811e-08	6.98836e-07	0.000922835	ENSG00000187372	protein_coding
	PCDHB14	5	141223343..141227759	7.54932	2.30271	4.93384	7.76519e-08	1.93703e-06	0.00285712	ENSG00000120327	protein_coding
	PCDHGA4	5	141355021..141512975	5.24237	1.92457	3.79624	5.13099e-07	1.02771e-05	0.018879	ENSG00000262576	protein_coding
	SPINK1	5	complement(147824572..147831671)	104.714	3.43886	10.8443	1.23232e-06	2.21829e-05	0.0453419	ENSG00000164266	protein_coding
	ZNF300	5	complement(150894392..150904983)	5.30875	1.88788	3.70091	6.86515e-10	2.89675e-08	2.52596e-05	ENSG00000145908	protein_coding
	HAVCR1	5	complement(157026742..157069396)	25.6207	4.39346	21.0166	1.6417e-09	6.25306e-08	6.04046e-05	ENSG00000113249	protein_coding
	FAM200C	5	complement(160393148..160400054)	5.27645	1.62795	3.09074	2.70907e-09	9.85928e-08	9.96773e-05	ENSG00000221886	protein_coding
	PTTG1	5	160421855..160428739	6.44545	2.66754	6.35343	1.13257e-12	9.17877e-11	4.16716e-08	ENSG00000164611	protein_coding
	RANBP17	5	170861870..171300015	5.73744	1.67856	3.20107	6.74136e-13	5.74171e-11	2.48042e-08	ENSG00000204764	protein_coding
	CPLX2	5	175796310..175884021	6.6428	5.74024	53.4545	9.13702e-21	4.36607e-18	3.36187e-16	ENSG00000145920	protein_coding
	FGFR4	5	177086905..177098144	105.047	1.65449	3.14811	2.08048e-11	1.25696e-09	7.6549e-07	ENSG00000160867	protein_coding
	FOXQ1	6	1312098..1314758	9.9025	2.60531	6.08522	5.28258e-07	1.05336e-05	0.0194367	ENSG00000164379	protein_coding
	F13A1	6	complement(6144084..6321013)	8.72755	1.69713	3.24255	2.43128e-05	0.000288735	0.894565	ENSG00000124491	protein_coding
	CAP2	6	17393595..17557780	14.9006	2.52626	5.76076	1.62266e-20	7.46303e-18	5.97042e-16	ENSG00000112186	protein_coding
	GMNN	6	24774931..24786099	25.3484	2.07079	4.20118	3.48651e-14	3.99635e-12	1.28283e-09	ENSG00000112312	protein_coding
	H3C1	6	26020451..26020958	30.9819	1.82544	3.54415	3.4705e-08	9.36171e-07	0.00127694	ENSG00000275714	protein_coding
	H4C1	6	26021649..26022050	51.4047	3.06914	8.39275	3.9333e-12	2.79926e-10	1.44722e-07	ENSG00000278637	protein_coding
	H3C2	6	complement(26031589..26032099)	250.125	3.30856	9.90776	6.24768e-17	1.29902e-14	2.29877e-12	ENSG00000286522	protein_coding
	H2AC4	6	complement(26033092..26033618)	20.6725	2.62341	6.16206	6.41498e-09	2.12834e-07	0.000236033	ENSG00000278463	protein_coding
	H2BC3	6	complement(26043227..26043713)	47.4133	3.22652	9.36005	3.54181e-13	3.2019e-11	1.30317e-08	ENSG00000276410	protein_coding
	H3C3	6	26045384..26045869	106.283	2.70421	6.51699	1.03022e-12	8.51815e-11	3.79058e-08	ENSG00000287080	protein_coding
	H2BC6	6	26172059..26184655	12.8896	2.35319	5.10954	1.24446e-12	9.95409e-11	4.57888e-08	ENSG00000274290	protein_coding
	H4C4	6	complement(26188710..26189112)	133.815	1.93736	3.83005	1.46681e-10	7.36285e-09	5.39697e-06	ENSG00000277157	protein_coding
	H3C4	6	complement(26196784..26197286)	126.527	2.66956	6.36237	6.88997e-09	2.25342e-07	0.00025351	ENSG00000197409	protein_coding
	H2AC7	6	complement(26198784..26199293)	34.3714	2.40593	5.29978	3.68382e-05	0.000407402	1	ENSG00000196866	protein_coding
	H2BC7	6	26199516..26199988	55.098	2.21473	4.64196	1.40815e-08	4.21918e-07	0.000518115	ENSG00000277224	protein_coding
	H2BC8	6	complement(26216200..26216688)	90.215	2.08385	4.23936	2.21823e-10	1.0669e-08	8.16176e-06	ENSG00000273802	protein_coding
	H2AC8	6	26216921..26217437	83.5687	2.45872	5.4973	4.90195e-11	2.74107e-09	1.80362e-06	ENSG00000277075	protein_coding
	H3C6	6	26224199..26227473	5.02316	1.52491	2.87769	2.5109e-08	6.98836e-07	0.000923862	ENSG00000274750	protein_coding
	H1-3	6	complement(26234212..26234987)	88.4049	2.30753	4.95036	7.49455e-07	1.42215e-05	0.0275755	ENSG00000124575	protein_coding
	H4C6	6	26240393..26240793	79.7575	2.55307	5.86881	2.61623e-07	5.67915e-06	0.00962616	ENSG00000274618	protein_coding
	H3C7	6	complement(26250142..26250635)	62.8155	2.85439	7.23199	1.17371e-09	4.5991e-08	4.31856e-05	ENSG00000277775	protein_coding
	H2BC9	6	26251614..26252075	52.1285	2.72854	6.62785	1.07814e-08	3.34761e-07	0.000396692	ENSG00000275713	protein_coding
	H3C8	6	complement(26270918..26271413)	73.6662	3.10659	8.61344	1.04044e-09	4.14757e-08	3.82821e-05	ENSG00000273983	protein_coding
	H2BC10	6	26272931..26273412	47.6865	2.54446	5.83389	5.94891e-09	1.99167e-07	0.000218884	ENSG00000278588	protein_coding
	H4C8	6	complement(26277609..26285638)	23.5682	2.06219	4.17619	6.61651e-10	2.81219e-08	2.43448e-05	ENSG00000158406	protein_coding
	H2BC11	6	complement(27125897..27132795)	53.762	2.75854	6.76713	5.01199e-14	5.53787e-12	1.84411e-09	ENSG00000124635	protein_coding
	H2AC11	6	27133043..27133535	173.876	3.17636	9.04022	4.19561e-20	1.81616e-17	1.54373e-15	ENSG00000196787	protein_coding
	H4C9	6	27139282..27139678	72.0763	2.5005	5.6588	1.25942e-09	4.90359e-08	4.63389e-05	ENSG00000276180	protein_coding
	H2BC12	6	complement(27146361..27146855)	350.773	1.63509	3.10606	5.37301e-13	4.65163e-11	1.97694e-08	ENSG00000197903	protein_coding
	H2AC12	6	27147106..27147562	68.5799	3.24993	9.51319	2.3543e-16	4.55916e-14	8.66241e-12	ENSG00000274997	protein_coding
	H2BC13	6	complement(27807479..27807929)	46.2966	3.1456	8.84953	3.88304e-13	3.47622e-11	1.42872e-08	ENSG00000185130	protein_coding
	H2AC13	6	27808173..27808667	59.3527	3.05393	8.3047	1.76469e-15	2.71673e-13	6.49299e-11	ENSG00000196747	protein_coding
	H3C10	6	27810051..27811300	38.0569	2.63509	6.21215	1.96309e-14	2.38382e-12	7.22298e-10	ENSG00000278828	protein_coding
	H2AC14	6	complement(27814302..27814777)	108.735	3.3596	10.2646	2.11565e-13	2.02717e-11	7.78432e-09	ENSG00000276368	protein_coding
	H2BC14	6	27815022..27815489	20.6911	2.32884	5.024	1.88221e-07	4.22796e-06	0.00692539	ENSG00000273703	protein_coding
	H2AC15	6	complement(27837880..27838375)	19.2602	1.94985	3.86335	1.42232e-08	4.25125e-07	0.000523329	ENSG00000275221	protein_coding
	H2BC15	6	27838545..27855709	6.74438	1.97474	3.93057	7.27053e-12	4.87271e-10	2.67512e-07	ENSG00000233822	protein_coding
	H2AC16	6	27865317..27865798	26.7735	2.45757	5.4929	2.67923e-08	7.41759e-07	0.000985797	ENSG00000276903	protein_coding
	H1-5	6	complement(27866792..27867588)	138.138	3.05482	8.30984	2.37525e-14	2.80112e-12	8.73951e-10	ENSG00000184357	protein_coding
	H3C11	6	complement(27871845..27872346)	34.7458	2.30754	4.95038	6.62283e-09	2.18352e-07	0.000243681	ENSG00000275379	protein_coding
	H4C13	6	complement(27873148..27873534)	16.1036	3.10558	8.60741	1.23477e-09	4.81274e-08	4.54323e-05	ENSG00000275126	protein_coding
	H3C12	6	complement(27890315..27893106)	11.142	2.46958	5.53883	6.72898e-07	1.29355e-05	0.0247586	ENSG00000197153	protein_coding
	H2AC17	6	complement(27892699..27893185)	84.9833	2.60538	6.08552	1.28816e-12	1.02192e-10	4.73965e-08	ENSG00000278677	protein_coding
	H2BC17	6	27893425..27893891	91.1807	3.15087	8.8819	3.84633e-16	7.07609e-14	1.41522e-11	ENSG00000274641	protein_coding
	ZSCAN31	6	complement(28324693..28356271)	9.92536	2.13014	4.37761	1.21347e-11	7.61916e-10	4.46483e-07	ENSG00000235109	protein_coding
	OR2I1P	6	29550407..29557773	59.3563	2.03329	4.09337	2.56532e-07	5.59504e-06	0.00943883	ENSG00000237988	protein_coding
	UBD	6	complement(29555515..29559732)	247.294	2.64534	6.25645	3.92193e-10	1.74913e-08	1.44303e-05	ENSG00000213886	protein_coding
	TRIM31	6	complement(30102897..30113090)	6.04198	2.02973	4.08328	1.88975e-05	0.000233015	0.695316	ENSG00000204616	protein_coding
	TCF19	6	31158331..31167159	8.59558	2.36996	5.16928	1.15167e-13	1.18696e-11	4.23746e-09	ENSG00000137310	protein_coding
	KIFC1	6	33391823..33409896	7.17821	2.83976	7.159	6.52688e-17	1.34162e-14	2.4015e-12	ENSG00000237649	protein_coding
	MAPK13	6	36127809..36144524	12.4652	1.63748	3.11121	1.77565e-05	0.000221115	0.653333	ENSG00000156711	protein_coding
	PGC	6	complement(41736711..41754109)	7.72521	1.84141	3.58361	0.00671541	0.0306028	1	ENSG00000096088	protein_coding
	PTK7	6	43076307..43161719	5.8291	1.88711	3.69894	2.20174e-05	0.000266046	0.810109	ENSG00000112655	protein_coding
	LINC03040	6	44000580..44007612	7.52408	5.17931	36.2349	4.78058e-15	6.5982e-13	1.75897e-10	ENSG00000181577	lncRNA
	MEP1A	6	46793389..46839778	6.71868	5.87202	58.5672	5.78821e-17	1.22397e-14	2.12972e-12	ENSG00000112818	protein_coding
	PAQR8	6	52361421..52407777	5.41815	1.53909	2.90611	9.51568e-06	0.000130059	0.35012	ENSG00000170915	protein_coding
	gene:ENSG00000231683	6	complement(53561289..53617171)	13.1038	2.08847	4.25295	3.76435e-06	5.84164e-05	0.138505	ENSG00000231683	lncRNA
	LRRC1	6	53794497..53924125	7.14576	2.51311	5.70849	1.29545e-15	2.06342e-13	4.76649e-11	ENSG00000137269	protein_coding
	FAM83B	6	54846771..54945099	6.04411	3.2303	9.38465	5.15012e-05	0.000540014	1	ENSG00000168143	protein_coding
	LCAL1	6	complement(79307669..79313384)	7.7808	4.68751	25.7681	5.93989e-13	5.10636e-11	2.18552e-08	ENSG00000286042	lncRNA
	SIM1	6	complement(100385009..100464921)	5.09928	3.85446	14.4647	6.88715e-09	2.25342e-07	0.000253406	ENSG00000112246	protein_coding
	CD24	6	complement(106969831..106975627)	140.533	2.8573	7.2466	1.75112e-10	8.59076e-09	6.44307e-06	ENSG00000272398	protein_coding
	ENPP3	6	131628442..131747418	5.31722	1.71956	3.29336	0.000772078	0.0053318	1	ENSG00000154269	protein_coding
	LINC03073	7	5428184..5430566	9.67869	1.60551	3.04303	1.4578e-07	3.38626e-06	0.00536383	ENSG00000273084	lncRNA
	ANLN	7	36389821..36453791	7.61955	3.3044	9.87923	6.53202e-24	6.16254e-21	2.40339e-19	ENSG00000011426	protein_coding
	PSPH	7	complement(56011051..56051604)	15.2069	1.79565	3.47173	1.3805e-14	1.7455e-12	5.07941e-10	ENSG00000146733	protein_coding
	TRIM50	7	complement(73312536..73328082)	6.73699	4.88931	29.6367	6.04903e-16	1.07004e-13	2.22568e-11	ENSG00000146755	protein_coding
	SEMA3C	7	complement(80742538..80922359)	16.9069	2.87746	7.34853	1.96143e-06	3.31775e-05	0.0721688	ENSG00000075223	protein_coding
	STEAP2	7	90167590..90238137	9.40794	1.52744	2.88274	0.000193327	0.00166471	1	ENSG00000157214	protein_coding
	PEG10	7	94656325..94669695	174.201	5.3554	40.9389	4.04048e-17	9.17687e-15	1.48665e-12	ENSG00000242265	protein_coding
	NPTX2	7	98617285..98629869	5.56825	2.26371	4.80224	0.000182943	0.00158909	1	ENSG00000106236	protein_coding
	LHFPL3-AS2	7	complement(104894628..104926645)	7.17842	3.33136	10.0656	1.97279e-06	3.33273e-05	0.0725868	ENSG00000225329	lncRNA
	gene:ENSG00000273055	7	107942116..107942740	6.95977	1.51571	2.85939	0.000210918	0.00179144	1	ENSG00000273055	lncRNA
	NRCAM	7	complement(108147623..108456717)	5.96631	3.49673	11.2881	6.61888e-10	2.81219e-08	2.43535e-05	ENSG00000091129	protein_coding
	MET	7	116672196..116798377	125.384	1.89134	3.7098	4.55511e-06	6.91137e-05	0.167601	ENSG00000105976	protein_coding
	CTTNBP2	7	complement(117710651..117874139)	9.35071	2.04033	4.11339	0.000328463	0.00260969	1	ENSG00000077063	protein_coding
	FLNC	7	128830406..128859274	15.8682	3.18912	9.12053	1.65316e-07	3.78744e-06	0.00608263	ENSG00000128591	protein_coding
	AKR1B10	7	134527567..134541412	226.41	4.15004	17.7536	5.99473e-14	6.48735e-12	2.2057e-09	ENSG00000198074	protein_coding
	MTMR7	8	complement(17296794..17413528)	11.3858	2.475	5.55968	2.87689e-08	7.90773e-07	0.00105852	ENSG00000003987	protein_coding
	CDCA2	8	25459199..25507911	5.17557	3.58723	12.0189	3.3466e-17	7.74432e-15	1.23135e-12	ENSG00000184661	protein_coding
	SCARA3	8	27633868..27676776	9.7835	1.88545	3.69469	8.02033e-06	0.000112199	0.2951	ENSG00000168077	protein_coding
	PBK	8	complement(27809624..27838082)	5.2793	3.52464	11.5086	1.40064e-14	1.76491e-12	5.15353e-10	ENSG00000168078	protein_coding
	ZNF703	8	37695782..37700019	9.61267	1.5135	2.85502	1.83155e-05	0.000226597	0.673899	ENSG00000183779	protein_coding
	DKK4	8	complement(42374063..42377229)	5.03394	5.17769	36.1944	1.0105e-12	8.37391e-11	3.71802e-08	ENSG00000104371	protein_coding
	MCM4	8	47960185..47978160	13.6134	1.74555	3.35322	5.14863e-17	1.12765e-14	1.89439e-12	ENSG00000104738	protein_coding
	gene:ENSG00000286878	8	48818293..48824062	5.01998	3.19189	9.13805	4.32379e-08	1.15115e-06	0.00159089	ENSG00000286878	lncRNA
	gene:ENSG00000254687	8	53177571..53242683	33.558	8.68389	411.254	7.31423e-16	1.28152e-13	2.6912e-11	ENSG00000254687	lncRNA
	OPRK1	8	complement(53225724..53251637)	8.40926	7.61206	195.64	8.86664e-15	1.16099e-12	3.26239e-10	ENSG00000082556	protein_coding
	CYP7A1	8	complement(58490178..58500163)	26.4285	1.67519	3.19362	0.00717225	0.0322453	1	ENSG00000167910	protein_coding
	GGH	8	complement(63014881..63039407)	32.7777	1.64793	3.13383	2.7477e-05	0.000320034	1	ENSG00000137563	protein_coding
	PREX2	8	67952046..68237032	9.53407	1.77643	3.42578	9.43043e-05	0.000903367	1	ENSG00000046889	protein_coding
	LY96	8	73991392..74029079	13.9726	1.81959	3.52981	0.000177874	0.00155311	1	ENSG00000154589	protein_coding
	TMEM64	8	complement(90621995..90791632)	27.537	1.64366	3.12457	1.94206e-06	3.28987e-05	0.071456	ENSG00000180694	protein_coding
	ESRP1	8	94641074..94707466	9.05064	2.89014	7.41343	2.13151e-05	0.000258494	0.784269	ENSG00000104413	protein_coding
	LAPTM4B	8	97775057..97853013	58.1982	1.86669	3.64694	5.57945e-11	3.05947e-09	2.0529e-06	ENSG00000104341	protein_coding
	ERICH5	8	98064522..98093610	24.1953	1.91559	3.77268	8.0042e-06	0.000112094	0.294506	ENSG00000177459	protein_coding
	GRHL2	8	101492439..101669726	7.51494	1.82202	3.53577	0.00406764	0.0205835	1	ENSG00000083307	protein_coding
	FZD6	8	103298433..103332866	9.53386	1.53948	2.90691	6.22328e-08	1.59345e-06	0.00228979	ENSG00000164930	protein_coding
	gene:ENSG00000272502	8	120812219..120813359	11.3384	2.09197	4.26331	1.77234e-07	4.00904e-06	0.00652113	ENSG00000272502	lncRNA
	LINC01151	8	complement(122485194..122733804)	5.67051	3.29927	9.84417	2.39331e-09	8.85909e-08	8.80593e-05	ENSG00000253819	lncRNA
	ATAD2	8	complement(123319850..123416350)	27.9971	1.75316	3.37097	1.26079e-12	1.00628e-10	4.63894e-08	ENSG00000156802	protein_coding
	FBXO32	8	complement(123497889..123541206)	9.85884	2.82201	7.07147	9.04467e-11	4.7746e-09	3.3279e-06	ENSG00000156804	protein_coding
	SQLE	8	124998497..125022283	43.6835	2.3704	5.17086	2.74585e-13	2.55128e-11	1.01031e-08	ENSG00000104549	protein_coding
	NDRG1	8	complement(133237175..133302022)	44.6395	1.54518	2.91841	4.71891e-06	7.12464e-05	0.173628	ENSG00000104419	protein_coding
	gene:ENSG00000253196	8	142763035..142766430	6.50066	2.27255	4.83175	1.02096e-05	0.000138314	0.375652	ENSG00000253196	lncRNA
	ZFP41	8	143246821..143262705	13.0029	1.59973	3.03087	1.18174e-11	7.48378e-10	4.34808e-07	ENSG00000181638	protein_coding
	RHPN1	8	143368876..143384221	7.11661	1.77725	3.42772	1.26658e-08	3.85463e-07	0.000466025	ENSG00000158106	protein_coding
	gene:ENSG00000289161	8	complement(143556816..143558325)	23.7752	1.58362	2.99721	1.23181e-10	6.28887e-09	4.53231e-06	ENSG00000289161	lncRNA
	FAM83H	8	complement(143723933..143738234)	50.3389	1.90591	3.74744	4.37297e-19	1.57136e-16	1.60899e-14	ENSG00000180921	protein_coding
	EPPK1	8	complement(143857324..143878467)	22.6448	2.87813	7.35198	4.42594e-12	3.12568e-10	1.62848e-07	ENSG00000261150	protein_coding
	GPAA1	8	144082337..144093149	74.3919	1.62386	3.08198	4.57858e-16	8.33982e-14	1.68464e-11	ENSG00000197858	protein_coding
	TONSL	8	complement(144428775..144444440)	5.88678	1.60664	3.04541	7.49522e-13	6.29633e-11	2.75779e-08	ENSG00000160949	protein_coding
	RECQL4	8	complement(144511288..144517845)	8.04942	2.04805	4.13547	5.1488e-17	1.12765e-14	1.89445e-12	ENSG00000160957	protein_coding
	ZNF517	8	144798876..144811169	9.85587	1.69047	3.22761	1.17435e-11	7.44986e-10	4.32092e-07	ENSG00000197363	protein_coding
	C8orf33	8	145052465..145066685	17.3173	1.51248	2.85301	1.74245e-13	1.70058e-11	6.41118e-09	ENSG00000182307	protein_coding
	CDKN2A	9	complement(21967752..21995301)	6.17032	2.67456	6.38442	1.65104e-13	1.62864e-11	6.07484e-09	ENSG00000147889	protein_coding
	CDKN2B	9	complement(22002903..22009305)	6.31678	1.74414	3.34995	3.60514e-12	2.59077e-10	1.32648e-07	ENSG00000147883	protein_coding
	CA9	9	35673928..35681159	23.9154	3.18666	9.10503	9.53519e-06	0.000130278	0.350838	ENSG00000107159	protein_coding
	HRCT1	9	35906202..35907136	9.87616	3.62987	12.3794	4.20547e-13	3.72858e-11	1.54736e-08	ENSG00000196196	protein_coding
	FRMPD1	9	37650954..37746904	9.24676	2.97081	7.83978	2.08556e-06	3.49277e-05	0.0767361	ENSG00000070601	protein_coding
	TMEM252	9	complement(68536580..68540883)	7.44458	4.20814	18.4831	2.63291e-07	5.70861e-06	0.00968752	ENSG00000181778	protein_coding
	PCSK5	9	75890644..76362975	5.6399	1.73096	3.31948	1.79868e-08	5.20289e-07	0.000661808	ENSG00000099139	protein_coding
	WNK2	9	93184122..93320572	23.7869	2.4975	5.64706	3.79092e-05	0.000417489	1	ENSG00000165238	protein_coding
	ANKS6	9	complement(98731329..98796965)	6.42898	1.84077	3.58201	2.60718e-14	3.04696e-12	9.59285e-10	ENSG00000165138	protein_coding
	COL15A1	9	98943179..99070792	10.0636	2.445	5.44525	9.81291e-12	6.32323e-10	3.61056e-07	ENSG00000204291	protein_coding
	PLPPR1	9	101028727..101325135	13.1961	2.25039	4.7581	2.60433e-11	1.53606e-09	9.58236e-07	ENSG00000148123	protein_coding
	PGAP4	9	complement(101473170..101533537)	5.74435	1.96077	3.89269	1.60999e-05	0.000203848	0.592381	ENSG00000165152	protein_coding
	BSPRY	9	113349541..113371233	6.68058	2.4714	5.5458	2.88191e-05	0.000332822	1	ENSG00000119411	protein_coding
	TNFSF15	9	complement(114784652..114806039)	8.50466	3.68132	12.8288	9.90703e-15	1.28352e-12	3.64519e-10	ENSG00000181634	protein_coding
	OLFML2A	9	124777133..124814885	5.93015	2.11964	4.34584	1.19021e-08	3.64938e-07	0.000437926	ENSG00000185585	protein_coding
	LCN2	9	128149071..128153453	51.7153	3.92533	15.1929	2.77592e-13	2.57272e-11	1.02137e-08	ENSG00000148346	protein_coding
	CLIC3	9	complement(136994608..136996568)	5.49162	1.68055	3.20549	0.000498693	0.0036964	1	ENSG00000169583	protein_coding
	AKR1C3	10	5035354..5107686	125.559	1.58264	2.99517	2.89441e-10	1.35117e-08	1.06497e-05	ENSG00000196139	protein_coding
	LINP1	10	6709530..6740532	8.67709	3.77971	13.7343	8.28975e-06	0.000115273	0.305013	ENSG00000223784	lncRNA
	MPP7	10	complement(28050993..28334486)	5.54008	1.71824	3.29035	1.1239e-12	9.12863e-11	4.13527e-08	ENSG00000150054	protein_coding
	JCAD	10	complement(30012803..30115494)	23.0979	2.31559	4.97808	6.68975e-11	3.59332e-09	2.46143e-06	ENSG00000165757	protein_coding
	DKK1	10	52314281..52318042	8.21876	5.64334	49.982	1.22602e-19	4.90329e-17	4.51103e-15	ENSG00000107984	protein_coding
	ZWINT	10	complement(56357227..56361273)	10.6298	2.42139	5.35688	2.31434e-11	1.37789e-09	8.51537e-07	ENSG00000122952	protein_coding
	PHYHIPL	10	59176643..59247774	8.81707	2.09122	4.26108	6.49099e-08	1.6471e-06	0.0023883	ENSG00000165443	protein_coding
	CDK1	10	60778331..60794852	7.59847	2.97444	7.85953	1.92821e-17	4.92685e-15	7.09467e-13	ENSG00000170312	protein_coding
	RHOBTB1	10	complement(60869438..61001440)	20.1926	1.50232	2.83297	0.000182077	0.00158414	1	ENSG00000072422	protein_coding
	HKDC1	10	69220332..69267552	31.9057	1.84804	3.6001	4.56343e-05	0.000486263	1	ENSG00000156510	protein_coding
	KIF11	10	92574105..92655395	6.55513	2.30201	4.93144	1.87504e-13	1.81554e-11	6.89904e-09	ENSG00000138160	protein_coding
	HELLS	10	94545329..94613905	8.29702	2.24482	4.73978	6.61766e-13	5.64942e-11	2.4349e-08	ENSG00000119969	protein_coding
	DNTT	10	96304409..96338564	8.26029	8.52506	368.383	3.42459e-14	3.94998e-12	1.26005e-09	ENSG00000107447	protein_coding
	CYP17A1	10	complement(102830531..102837472)	12.1416	3.82712	14.1931	9.66141e-12	6.24749e-10	3.55482e-07	ENSG00000148795	protein_coding
	MKI67	10	complement(128096659..128126423)	13.9492	2.7619	6.78291	5.56996e-15	7.53461e-13	2.04941e-10	ENSG00000148773	protein_coding
	gene:ENSG00000255026	11	287305..288987	64.3369	2.47522	5.56052	3.25679e-05	0.000367128	1	ENSG00000255026	lncRNA
	PGGHG	11	289126..296107	68.6344	1.78303	3.44147	1.11909e-05	0.000149568	0.411759	ENSG00000142102	protein_coding
	B4GALNT4	11	369499..382117	9.43881	4.14147	17.6485	3.64767e-10	1.64476e-08	1.34212e-05	ENSG00000182272	protein_coding
	H19	11	complement(1995166..2004552)	2525.87	2.29439	4.90546	0.000427325	0.00324587	1	ENSG00000130600	lncRNA
	IGF2	11	complement(2129112..2158391)	1151.69	1.58807	3.00646	0.00772538	0.0342473	1	ENSG00000167244	protein_coding
	USH1C	11	complement(17493895..17544416)	8.95761	3.4589	10.996	8.0313e-08	1.998e-06	0.00295504	ENSG00000006611	protein_coding
	EHF	11	34621093..34663288	24.4735	2.45313	5.47603	8.8284e-07	1.63974e-05	0.0324832	ENSG00000135373	protein_coding
	RAG1	11	36510372..36593156	14.0985	3.65516	12.5983	3.75112e-09	1.32075e-07	0.000138019	ENSG00000166349	protein_coding
	MDK	11	46380756..46383837	51.2829	3.89763	14.904	1.02959e-25	1.51023e-22	3.78828e-21	ENSG00000110492	protein_coding
	LRP4	11	complement(46856717..46918642)	7.58789	3.45633	10.9764	1.46391e-11	9.05261e-10	5.38631e-07	ENSG00000134569	protein_coding
	FAM111B	11	59107185..59127412	7.96066	2.50823	5.68921	2.08966e-09	7.79785e-08	7.68868e-05	ENSG00000189057	protein_coding
	FEN1	11	61792911..61797238	15.3754	1.60874	3.04984	7.75163e-10	3.23005e-08	2.85213e-05	ENSG00000168496	protein_coding
	FGF19	11	complement(69698238..69704022)	9.4435	5.23212	37.5859	1.09405e-10	5.64578e-09	4.02544e-06	ENSG00000162344	protein_coding
	TENM4	11	complement(78652829..79441030)	5.41602	3.57246	11.8965	2.81e-08	7.75046e-07	0.00103391	ENSG00000149256	protein_coding
	FXYD2	11	complement(117800844..117828698)	29.2167	2.65712	6.30771	6.55783e-06	9.43274e-05	0.241289	ENSG00000137731	protein_coding
	THY1	11	complement(119415476..119424985)	7.80555	2.10418	4.29953	4.05278e-11	2.3155e-09	1.49118e-06	ENSG00000154096	protein_coding
	TMEM45B	11	129815848..129860003	46.0216	1.71496	3.28288	1.42185e-06	2.49955e-05	0.0523156	ENSG00000151715	protein_coding
	FOXM1	12	complement(2857680..2877174)	6.98139	2.12922	4.3748	3.12177e-12	2.27902e-10	1.14862e-07	ENSG00000111206	protein_coding
	TMEM106C	12	47963569..47968878	22.237	1.50707	2.84233	5.22087e-12	3.61764e-10	1.92097e-07	ENSG00000134291	protein_coding
	RACGAP1	12	complement(49976923..50033136)	7.50895	1.96854	3.91372	9.2101e-16	1.54738e-13	3.38876e-11	ENSG00000161800	protein_coding
	KRT80	12	complement(52168996..52192014)	7.7692	1.76721	3.40396	0.0057668	0.0270504	1	ENSG00000167767	protein_coding
	SOAT2	12	53103486..53124535	9.37307	2.51997	5.73572	6.15716e-06	8.93509e-05	0.226547	ENSG00000167780	protein_coding
	PRIM1	12	complement(56730438..56752374)	6.49196	1.51045	2.84899	2.02011e-09	7.57675e-08	7.43279e-05	ENSG00000198056	protein_coding
	NXPH4	12	57216794..57226449	9.2946	4.26999	19.2928	4.95984e-14	5.49676e-12	1.82492e-09	ENSG00000182379	protein_coding
	NDUFA4L2	12	complement(57234903..57240715)	9.85804	2.38639	5.22849	1.82414e-10	8.93709e-09	6.71175e-06	ENSG00000185633	protein_coding
	LYZ	12	69348381..69354234	377.168	2.74509	6.7043	1.34888e-11	8.39776e-10	4.96308e-07	ENSG00000090382	protein_coding
	TSPAN8	12	complement(71125085..71441898)	49.8581	1.94706	3.85588	5.60563e-06	8.24684e-05	0.206253	ENSG00000127324	protein_coding
	NTS	12	85874295..85882992	84.4726	5.56743	47.4202	1.47669e-10	7.38226e-09	5.43334e-06	ENSG00000133636	protein_coding
	TXNRD1	12	104215779..104350307	57.386	1.70514	3.26061	6.04675e-09	2.01708e-07	0.000222484	ENSG00000198431	protein_coding
	FAM222A	12	109713825..109770495	6.16474	1.67379	3.19051	1.69144e-07	3.85834e-06	0.0062235	ENSG00000139438	protein_coding
	TESC	12	complement(117038923..117099479)	18.6652	2.3157	4.97847	1.80635e-09	6.8237e-08	6.64628e-05	ENSG00000088992	protein_coding
	HSPB8	12	119171555..119224855	8.25575	1.80232	3.48782	0.000274017	0.0022332	1	ENSG00000152137	protein_coding
	HNF1A-AS1	12	complement(120941728..120980968)	25.9878	2.16303	4.47855	8.01533e-16	1.37811e-13	2.94916e-11	ENSG00000241388	lncRNA
	KNTC1	12	122527246..122626396	12.8668	1.53955	2.90705	2.70913e-10	1.2785e-08	9.96799e-06	ENSG00000184445	protein_coding
	TNFRSF19	13	23570370..23676104	5.91699	2.50936	5.69368	4.40663e-07	8.98766e-06	0.0162137	ENSG00000127863	protein_coding
	CKAP2	13	52455429..52476628	9.4278	1.74668	3.35585	7.12323e-13	6.03014e-11	2.62092e-08	ENSG00000136108	protein_coding
	GPC5	13	91398621..92873682	8.32432	2.40711	5.30411	1.85789e-05	0.000229394	0.683593	ENSG00000179399	protein_coding
	BMP4	14	complement(53949736..53958761)	6.21268	2.06219	4.17621	1.66547e-08	4.87503e-07	0.000612792	ENSG00000125378	protein_coding
	TTC9	14	70641916..70675366	6.39335	1.9287	3.80712	1.74126e-05	0.000217548	0.640678	ENSG00000133985	protein_coding
	gene:ENSG00000258793	14	complement(96259411..96268624)	15.4969	3.67312	12.7561	1.84656e-07	4.16058e-06	0.00679422	ENSG00000258793	lncRNA
	DLK1	14	100725705..100738224	38.9234	6.86309	116.411	3.07721e-20	1.34789e-17	1.13223e-15	ENSG00000185559	protein_coding
	gene:ENSG00000261069	15	25087661..25088896	50.9937	2.86804	7.30071	1.12138e-05	0.000149764	0.412599	ENSG00000261069	lncRNA
	ARHGAP11A	15	32615144..32639941	5.58846	2.35667	5.12188	4.73895e-15	6.57981e-13	1.74365e-10	ENSG00000198826	protein_coding
	BUB1B	15	40161023..40221123	5.45558	3.33674	10.1032	7.26887e-17	1.46951e-14	2.67451e-12	ENSG00000156970	protein_coding
	KNL1	15	40594020..40664342	6.72001	1.80177	3.48647	1.8628e-15	2.83222e-13	6.85397e-11	ENSG00000137812	protein_coding
	SPINT1	15	40844018..40858207	26.1871	1.73298	3.32413	0.00205934	0.0118782	1	ENSG00000166145	protein_coding
	NUSAP1	15	41320794..41381050	12.6924	2.29293	4.90051	5.88968e-15	7.93791e-13	2.16705e-10	ENSG00000137804	protein_coding
	WDR76	15	43826980..43868412	6.33211	2.19575	4.58127	1.83052e-10	8.95639e-09	6.7352e-06	ENSG00000092470	protein_coding
	CCNB2	15	59105126..59125045	6.11962	2.37137	5.17433	9.5477e-12	6.20526e-10	3.51298e-07	ENSG00000157456	protein_coding
	SLC51B	15	65045387..65053397	17.0138	4.2394	18.888	2.75755e-16	5.20314e-14	1.01461e-11	ENSG00000186198	protein_coding
	PAQR5	15	69298912..69407780	21.6501	3.08396	8.4794	3.06723e-09	1.1013e-07	0.000112856	ENSG00000137819	protein_coding
	CELF6	15	complement(72284727..72320157)	5.3026	2.11439	4.33008	1.36421e-05	0.000176494	0.501948	ENSG00000140488	protein_coding
	gene:ENSG00000260729	15	complement(72284727..72375981)	5.39056	2.01942	4.0542	4.01167e-06	6.18371e-05	0.147605	ENSG00000260729	protein_coding
	LINGO1	15	complement(77613027..77820900)	6.95189	3.15537	8.90966	7.437e-11	3.96001e-09	2.73637e-06	ENSG00000169783	protein_coding
	gene:ENSG00000290689	15	complement(84199311..84230136)	11.3662	1.72655	3.30935	1.06874e-13	1.11082e-11	3.93232e-09	ENSG00000290689	lncRNA
	NMB	15	complement(84655129..84658563)	5.9342	1.95862	3.88691	1.1187e-06	2.03567e-05	0.0411613	ENSG00000197696	protein_coding
	PAQR4	16	2969270..2973484	7.85312	1.70019	3.24943	6.42434e-08	1.63614e-06	0.00236377	ENSG00000162073	protein_coding
	BOLA2	16	complement(29453590..29454351)	32.0654	1.60653	3.04519	1.37448e-07	3.22118e-06	0.00505724	ENSG00000183336	protein_coding
	SEZ6L2	16	complement(29871159..29899550)	8.44754	3.24712	9.49468	2.23635e-12	1.68271e-10	8.22844e-08	ENSG00000174938	protein_coding
	gene:ENSG00000290414	16	complement(33687025..33688081)	15.1453	6.59089	96.3954	5.43871e-19	1.92415e-16	2.00112e-14	ENSG00000290414	lncRNA
	gene:ENSG00000291264	16	complement(33688222..33707213)	7.68671	6.65811	100.993	1.34582e-19	5.32188e-17	4.95183e-15	ENSG00000291264	lncRNA
	NKD1	16	50548396..50649249	8.73894	3.23161	9.39316	1.57133e-08	4.64381e-07	0.000578154	ENSG00000140807	protein_coding
	NQO1	16	complement(69706996..69726668)	87.6887	5.00558	32.124	4.45767e-21	2.34308e-18	1.64016e-16	ENSG00000181019	protein_coding
	CDT1	16	88803789..88809258	7.44392	2.09507	4.27246	2.69638e-12	2.00022e-10	9.92107e-08	ENSG00000167513	protein_coding
	P2RX5	17	complement(3672199..3696240)	5.45213	1.89919	3.73004	0.00112055	0.00726001	1	ENSG00000083454	protein_coding
	SLC16A11	17	complement(7041621..7044092)	8.71598	1.6627	3.16609	0.000220485	0.00185471	1	ENSG00000174326	protein_coding
	SNORD10	17	7576811..7576952	5.88924	2.28769	4.88275	0.00545975	0.0259476	1	ENSG00000238917	snoRNA
	AURKB	17	complement(8204733..8210600)	5.58639	2.63151	6.19676	3.22568e-11	1.86907e-09	1.18686e-06	ENSG00000178999	protein_coding
	MYH4	17	complement(10443290..10469559)	8.84307	5.98285	63.2435	1.59571e-13	1.58683e-11	5.87127e-09	ENSG00000264424	protein_coding
	TRIM16	17	complement(15627960..15684311)	8.55233	2.25202	4.76348	2.52929e-11	1.49852e-09	9.30626e-07	ENSG00000221926	protein_coding
	TRIM16L	17	18697998..18736118	10.6667	2.3533	5.10992	1.58306e-09	6.05478e-08	5.8247e-05	ENSG00000291110	lncRNA
	ALDH3A1	17	complement(19737984..19748943)	62.4795	6.15818	71.4162	1.32228e-18	4.21551e-16	4.8652e-14	ENSG00000108602	protein_coding
	SEZ6	17	complement(28954901..29006440)	6.51682	3.67442	12.7676	7.67873e-12	5.11832e-10	2.82531e-07	ENSG00000063015	protein_coding
	CCL18	17	36064272..36072032	6.93207	2.25815	4.78379	3.69639e-06	5.75382e-05	0.136005	ENSG00000275385	protein_coding
	TOP2A	17	complement(40388525..40417896)	23.6529	3.33545	10.0942	1.95953e-21	1.10922e-18	7.2099e-17	ENSG00000131747	protein_coding
	KRT23	17	complement(40922700..40937646)	38.7189	2.59181	6.02856	1.08956e-06	1.98855e-05	0.0400891	ENSG00000108244	protein_coding
	WNK4	17	42780610..42797066	10.6193	3.54874	11.7024	5.49673e-12	3.78739e-10	2.02247e-07	ENSG00000126562	protein_coding
	ETV4	17	complement(43527844..43579620)	8.49848	2.9358	7.65183	5.99646e-21	3.10752e-18	2.20634e-16	ENSG00000175832	protein_coding
	GJC1	17	complement(44798448..44830816)	5.39451	2.12976	4.37643	3.80183e-13	3.41182e-11	1.39884e-08	ENSG00000182963	protein_coding
	PRR15L	17	complement(47951967..47957883)	10.0312	1.61616	3.06559	0.000195408	0.00167869	1	ENSG00000167183	protein_coding
	IGF2BP1	17	48997385..49056145	10.9703	5.58204	47.9028	4.84599e-17	1.08063e-14	1.78303e-12	ENSG00000159217	protein_coding
	RNF43	17	complement(58353676..58417595)	20.964	2.12588	4.36469	3.21615e-11	1.86649e-09	1.18335e-06	ENSG00000108375	protein_coding
	AXIN2	17	complement(65528563..65561648)	14.0695	2.712	6.55229	1.43706e-08	4.2814e-07	0.000528753	ENSG00000168646	protein_coding
	SOX9	17	72121020..72126416	49.8442	2.09209	4.26365	1.00912e-10	5.27408e-09	3.71296e-06	ENSG00000125398	protein_coding
	RNF157	17	complement(76142465..76240493)	5.4932	2.25967	4.78881	1.58519e-15	2.45065e-13	5.83254e-11	ENSG00000141576	protein_coding
	BIRC5	17	78214186..78225636	5.99584	2.56229	5.90645	2.15084e-13	2.04491e-11	7.9138e-09	ENSG00000089685	protein_coding
	PYCR1	17	complement(81932384..81942412)	10.0983	2.10096	4.28995	3.41768e-10	1.55056e-08	1.2575e-05	ENSG00000183010	protein_coding
	NOTUM	17	complement(81952507..81961840)	36.8901	2.02223	4.06212	0.000375642	0.00291405	1	ENSG00000185269	protein_coding
	TYMS	18	657653..673578	18.449	1.60369	3.0392	4.05885e-09	1.41825e-07	0.000149341	ENSG00000176890	protein_coding
	LAMA3	18	23689453..23956222	11.0353	2.88361	7.37996	8.28674e-14	8.78681e-12	3.04902e-09	ENSG00000053747	protein_coding
	CABYR	18	24138987..24161600	5.8305	3.17919	9.05799	3.01084e-10	1.39523e-08	1.10781e-05	ENSG00000154040	protein_coding
	KCTD1	18	complement(26454910..26657401)	8.47303	2.58904	6.01697	6.05515e-08	1.55582e-06	0.00222793	ENSG00000134504	protein_coding
	gene:ENSG00000267396	18	complement(58398618..58400093)	5.01961	2.35937	5.13146	3.20276e-05	0.000362146	1	ENSG00000267396	lncRNA
	PLPP2	19	complement(281040..291403)	6.46749	1.81607	3.52121	3.05935e-05	0.000349583	1	ENSG00000141934	protein_coding
	ARID3A	19	925781..975939	11.5986	2.38223	5.21341	1.07306e-10	5.5651e-09	3.94821e-06	ENSG00000116017	protein_coding
	UHRF1	19	4903080..4962154	18.1369	3.08943	8.51159	1.18296e-14	1.51658e-12	4.35258e-10	ENSG00000276043	protein_coding
	RNASEH2A	19	12806584..12813640	8.40959	1.89175	3.71085	1.03723e-12	8.54454e-11	3.81638e-08	ENSG00000104889	protein_coding
	ASF1B	19	complement(14119512..14136613)	7.93658	2.42308	5.36314	5.79158e-11	3.16597e-09	2.13096e-06	ENSG00000105011	protein_coding
	NOTCH3	19	complement(15159038..15200995)	29.6636	1.5648	2.95837	1.13694e-06	2.06479e-05	0.0418327	ENSG00000074181	protein_coding
	PLVAP	19	complement(17351450..17377342)	41.0348	2.18838	4.55795	5.44785e-15	7.39662e-13	2.00448e-10	ENSG00000130300	protein_coding
	B3GNT3	19	17794828..17813576	10.9967	1.78994	3.45799	0.000101688	0.000964554	1	ENSG00000179913	protein_coding
	gene:ENSG00000266976	19	28606688..28615229	8.32659	5.50739	45.4872	4.58337e-14	5.12673e-12	1.68641e-09	ENSG00000266976	lncRNA
	CYP2S1	19	41193210..41207539	6.87237	1.80233	3.48782	0.00116558	0.00750552	1	ENSG00000167600	protein_coding
	PAFAH1B3	19	complement(42297033..42303546)	14.6504	1.74449	3.35077	5.47237e-09	1.85406e-07	0.00020135	ENSG00000079462	protein_coding
	CXCL17	19	complement(42428278..42442946)	8.61394	5.61173	48.8987	3.81418e-12	2.71975e-10	1.40339e-07	ENSG00000189377	protein_coding
	gene:ENSG00000269825	19	complement(52650447..52690496)	13.2462	1.70686	3.26448	1.55663e-06	2.70673e-05	0.0572745	ENSG00000269825	protein_coding
	TMC4	19	complement(54160108..54173250)	11.1	1.85544	3.61863	0.000643488	0.0045734	1	ENSG00000167608	protein_coding
	TMEM150B	19	complement(55312801..55334048)	7.55394	2.20944	4.62495	4.27807e-07	8.75131e-06	0.0157407	ENSG00000180061	protein_coding
	PEG3	19	complement(56810077..56840728)	21.3218	1.91136	3.76163	0.000297357	0.00239775	1	ENSG00000198300	protein_coding
	SRXN1	20	complement(646615..653200)	57.2308	1.80044	3.48325	9.49487e-11	4.99078e-09	3.49354e-06	ENSG00000271303	protein_coding
	TGM3	20	2296001..2341079	5.63015	5.53986	46.5225	1.23179e-21	7.08165e-19	4.53226e-17	ENSG00000125780	protein_coding
	PLCB1	20	8077251..8968360	7.7882	1.72079	3.29616	4.24698e-11	2.41147e-09	1.56263e-06	ENSG00000182621	protein_coding
	TPX2	20	31739271..31801805	16.2268	1.92104	3.78696	4.59069e-12	3.22963e-10	1.6891e-07	ENSG00000088325	protein_coding
	gene:ENSG00000275223	20	complement(33655701..33656423)	8.96434	2.40487	5.29586	1.01468e-08	3.17466e-07	0.00037334	ENSG00000275223	lncRNA
	NECAB3	20	complement(33657087..33674463)	25.7122	2.10221	4.29366	1.39603e-13	1.40343e-11	5.13654e-09	ENSG00000125967	protein_coding
	C20orf144	20	33662327..33665619	5.99203	2.06812	4.1934	5.40397e-11	2.97655e-09	1.98834e-06	ENSG00000149609	protein_coding
	ACTL10	20	33666943..33668525	9.78265	1.9195	3.78292	5.97104e-09	1.99726e-07	0.000219698	ENSG00000288649	protein_coding
	E2F1	20	complement(33675477..33686385)	9.38742	2.84793	7.19965	1.05899e-15	1.74728e-13	3.89644e-11	ENSG00000101412	protein_coding
	SPAG4	20	35615829..35621094	5.21664	1.79503	3.47023	7.12995e-06	0.000101328	0.262339	ENSG00000061656	protein_coding
	TGIF2-RAB5IF	20	36574553..36612384	5.77475	1.56045	2.94945	0.021538	0.0770883	1	ENSG00000259399	protein_coding
	FAM83D	20	38926312..38953106	11.2204	2.95482	7.75332	2.8117e-26	4.70243e-23	1.03454e-21	ENSG00000101447	protein_coding
	MYBL2	20	43667019..43716495	11.8684	3.66215	12.6595	2.30731e-18	6.84638e-16	8.48951e-14	ENSG00000101057	protein_coding
	UBE2C	20	45812576..45816957	9.6568	3.4148	10.6649	5.64858e-17	1.20877e-14	2.07834e-12	ENSG00000175063	protein_coding
	MMP9	20	46008908..46016561	26.8924	3.74361	13.3949	2.02897e-18	6.11918e-16	7.4654e-14	ENSG00000100985	protein_coding
	SLC13A3	20	complement(46557823..46684467)	27.0672	2.0153	4.04263	0.000320572	0.00255416	1	ENSG00000158296	protein_coding
	AURKA	20	complement(56369389..56392337)	8.13487	2.27638	4.84462	2.92175e-14	3.39126e-12	1.07503e-09	ENSG00000087586	protein_coding
	PMEPA1	20	complement(57648392..57711536)	23.3922	2.0307	4.08604	5.77913e-05	0.000594956	1	ENSG00000124225	protein_coding
	gene:ENSG00000273619	20	complement(62386299..62387000)	5.91919	1.54433	2.91668	1.28219e-05	0.000167711	0.471771	ENSG00000273619	lncRNA
	EEF1A2	20	complement(63488013..63499239)	11.8612	4.96483	31.2294	1.48807e-15	2.32001e-13	5.47522e-11	ENSG00000101210	protein_coding
	C20orf204	20	64034344..64039962	5.09305	2.89157	7.42077	2.31819e-15	3.42552e-13	8.52956e-11	ENSG00000196421	protein_coding
	LINC01670	21	complement(5499151..5502542)	8.99669	1.89188	3.71118	2.50029e-06	4.0887e-05	0.0919957	ENSG00000279094	lncRNA
	gene:ENSG00000278903	21	6318378..6360415	7.00988	1.74634	3.35507	2.00922e-07	4.47502e-06	0.00739273	ENSG00000278903	lncRNA
	gene:ENSG00000278878	21	complement(6667304..6670667)	5.94888	1.67444	3.19195	4.33885e-05	0.000466249	1	ENSG00000278878	lncRNA
	gene:ENSG00000280018	21	complement(6986450..6997765)	9.25234	1.7678	3.40535	1.99454e-06	3.36329e-05	0.073387	ENSG00000280018	lncRNA
	gene:ENSG00000277693	21	complement(10328411..10342737)	5.27346	5.72889	53.0356	9.65839e-13	8.02191e-11	3.55371e-08	ENSG00000277693	lncRNA
	gene:ENSG00000290523	21	10413477..10491615	6.15737	3.39821	10.543	4.13029e-06	6.33471e-05	0.15197	ENSG00000290523	lncRNA
	HUNK	21	31873020..32044633	5.3686	2.4508	5.4672	1.15454e-06	2.09468e-05	0.0424801	ENSG00000142149	protein_coding
	B3GALT5	21	39556442..39673137	11.6002	3.81155	14.0408	1.65516e-07	3.78752e-06	0.00609001	ENSG00000183778	protein_coding
	FAM3B	21	41304212..41357727	5.25947	2.78709	6.90238	6.7945e-07	1.30227e-05	0.0249997	ENSG00000183844	protein_coding
	LINC01671	21	complement(42599280..42615094)	11.0314	3.49545	11.2781	4.61294e-08	1.22371e-06	0.00169729	ENSG00000225431	lncRNA
	DUXAP8	22	15784959..15829984	5.62983	3.21286	9.27184	3.11525e-23	2.38797e-20	1.14623e-18	ENSG00000206195	lncRNA
	GNAZ	22	23070519..23125032	6.13844	2.87281	7.32492	2.74245e-17	6.56459e-15	1.00906e-12	ENSG00000128266	protein_coding
	MMP11	22	23768226..23784316	9.64646	3.35528	10.2339	3.59713e-12	2.59007e-10	1.32353e-07	ENSG00000099953	protein_coding
	GAL3ST1	22	complement(30554635..30574665)	16.8665	2.91791	7.55753	5.20747e-08	1.35889e-06	0.00191603	ENSG00000128242	protein_coding
	KCTD17	22	37051739..37063390	15.1017	1.97595	3.93387	1.53122e-09	5.88096e-08	5.63396e-05	ENSG00000100379	protein_coding
	ADM2	22	50481543..50486440	6.01242	2.03355	4.09411	6.54917e-11	3.53848e-09	2.4097e-06	ENSG00000128165	protein_coding
	PCSK1N	X	complement(48831096..48835610)	13.3952	2.90977	7.51499	1.094e-06	1.99512e-05	0.0402526	ENSG00000102109	protein_coding
	MAGED4	X	52184876..52192268	5.43423	3.62609	12.347	1.50267e-08	4.45882e-07	0.000552894	ENSG00000154545	protein_coding
	XAGE1A	X	52495808..52500812	5.53572	7.38743	167.432	3.677e-10	1.65191e-08	1.35292e-05	ENSG00000204379	protein_coding
	POF1B	X	complement(85277396..85379717)	5.6594	2.47639	5.56503	8.165e-06	0.000113969	0.300423	ENSG00000124429	protein_coding
	BEX2	X	complement(103309346..103311007)	5.50545	3.05868	8.33207	3.10521e-09	1.11249e-07	0.000114253	ENSG00000133134	protein_coding
	ACSL4	X	complement(109624244..109733403)	140.985	4.23673	18.8531	7.63682e-29	2.00707e-25	2.80989e-24	ENSG00000068366	protein_coding
	GLUD2	X	121047610..121050094	19.9927	1.51319	2.8544	0.000111909	0.00104906	1	ENSG00000182890	protein_coding
	IGSF1	X	complement(131273506..131578899)	7.51431	3.18384	9.08725	2.76555e-09	1.00549e-07	0.000101756	ENSG00000147255	protein_coding
	GPC3	X	complement(133535745..133987100)	346.781	5.35273	40.8631	1.03776e-22	6.98314e-20	3.81833e-18	ENSG00000147257	protein_coding
	MAGEC2	X	complement(142202342..142205290)	8.17539	8.29486	314.053	2.69729e-18	7.93953e-16	9.92442e-14	ENSG00000046774	protein_coding
	GABRE	X	complement(151953124..151974680)	22.587	1.62442	3.08318	3.45835e-06	5.42861e-05	0.127247	ENSG00000102287	protein_coding
	MAGEA3	X	152698767..152702347	14.0769	7.0519	132.688	1.54071e-17	4.04921e-15	5.66889e-13	ENSG00000221867	protein_coding
	MAGEA6	X	complement(152766136..152769716)	7.32584	5.8906	59.3264	1.79934e-12	1.37927e-10	6.6205e-08	ENSG00000197172	protein_coding
	PNMA3	X	153056409..153060467	6.35292	2.99162	7.95369	1.42873e-12	1.12567e-10	5.25687e-08	ENSG00000183837	protein_coding
	DUSP9	X	153642492..153651326	25.7417	5.12585	34.9168	1.98277e-23	1.65805e-20	7.2954e-19	ENSG00000130829	protein_coding
	SLC6A8	X	153687926..153696588	11.9779	2.84616	7.19083	3.80264e-14	4.34517e-12	1.39914e-09	ENSG00000130821	protein_coding
	CTAG2	X	complement(154651972..154653579)	11.1715	6.6892	103.193	1.97573e-12	1.50196e-10	7.2695e-08	ENSG00000126890	protein_coding
Downregulated	TMEM82	1	15742499..15747982	13.2534	-2.32174	-4.99933	4.641e-08	1.2285e-06	0.00170761	ENSG00000162460	protein_coding
	EPHA2	1	complement(16124337..16156069)	23.6809	-1.95053	-3.86517	4.01105e-13	3.57342e-11	1.47582e-08	ENSG00000142627	protein_coding
	AKR7A3	1	complement(19282573..19288770)	103.007	-2.07939	-4.2263	3.28376e-08	8.89711e-07	0.00120823	ENSG00000162482	protein_coding
	CDA	1	20589086..20618903	19.1866	-1.5884	-3.00716	9.20927e-05	0.000885409	1	ENSG00000158825	protein_coding
	ALPL	1	21509397..21578410	31.4033	-2.52599	-5.75967	1.33379e-17	3.5562e-15	4.90756e-13	ENSG00000162551	protein_coding
	MAN1C1	1	25616791..25786206	8.24253	-1.98133	-3.94856	5.54974e-13	4.79336e-11	2.04197e-08	ENSG00000117643	protein_coding
	FCN3	1	complement(27369110..27374824)	70.1986	-5.61286	-48.9373	3.07455e-48	5.65625e-44	1.13125e-43	ENSG00000142748	protein_coding
	FAM167B	1	32247222..32248856	7.53086	-1.79416	-3.46813	2.45877e-08	6.87969e-07	0.000904679	ENSG00000183615	protein_coding
	FNDC5	1	complement(32862268..32872482)	5.1855	-1.66391	-3.16875	2.92e-06	4.68959e-05	0.107438	ENSG00000160097	protein_coding
	MFSD2A	1	39955112..39969968	47.3501	-4.61158	-24.4469	6.94562e-24	6.23311e-21	2.55557e-19	ENSG00000168389	protein_coding
	PLK3	1	44800377..44805990	12.087	-1.73397	-3.32643	3.54045e-09	1.25498e-07	0.000130267	ENSG00000173846	protein_coding
	CYP4A11	1	complement(46929177..46941484)	175.61	-2.1973	-4.5862	7.98662e-12	5.30433e-10	2.9386e-07	ENSG00000187048	protein_coding
	CYP4A22	1	47137435..47149727	62.7885	-2.40851	-5.30927	1.31528e-13	1.33686e-11	4.83943e-09	ENSG00000162365	protein_coding
	PODN	1	53062052..53085501	6.22177	-1.51769	-2.86332	0.000234832	0.00195175	1	ENSG00000174348	protein_coding
	FAM151A	1	complement(54609181..54623556)	5.9688	-3.37707	-10.3896	1.27067e-09	4.94217e-08	4.67529e-05	ENSG00000162391	protein_coding
	LINC01767	1	56414918..56417137	9.35518	-1.82499	-3.54304	3.4327e-09	1.21914e-07	0.000126303	ENSG00000223956	lncRNA
	PLPP3	1	complement(56494761..56645301)	76.3098	-1.53176	-2.89138	1.10878e-09	4.37731e-08	4.07965e-05	ENSG00000162407	protein_coding
	C8A	1	56854768..56918223	163.322	-1.73821	-3.3362	5.51265e-08	1.4294e-06	0.00202832	ENSG00000157131	protein_coding
	CTH	1	70411218..70439851	46.4917	-1.68667	-3.21912	1.27534e-06	2.28234e-05	0.0469248	ENSG00000116761	protein_coding
	gene:ENSG00000271992	1	70445071..70445536	6.37022	-1.98581	-3.96085	1.89904e-07	4.26075e-06	0.00698732	ENSG00000271992	lncRNA
	CCN1	1	85580761..85584589	41.9303	-1.90644	-3.74883	1.7175e-13	1.68486e-11	6.31938e-09	ENSG00000142871	protein_coding
	GBP7	1	complement(89131742..89176009)	23.5705	-2.06315	-4.17899	8.7974e-08	2.16083e-06	0.00323692	ENSG00000213512	protein_coding
	GSTM1	1	109687814..109709039	8.82086	-3.34	-10.1261	0.00067155	0.00473897	1	ENSG00000134184	protein_coding
	OLFML3	1	113979391..114035572	6.89179	-1.59883	-3.02897	1.63008e-06	2.81583e-05	0.0599772	ENSG00000116774	protein_coding
	HAO2	1	119368779..119394130	67.1371	-3.77067	-13.6485	3.79229e-19	1.39533e-16	1.39533e-14	ENSG00000116882	protein_coding
	PHGDH	1	119648411..119744218	11.1813	-1.62533	-3.08512	1.28951e-05	0.000168488	0.474461	ENSG00000092621	protein_coding
	ECM1	1	150508062..150513789	14.2238	-3.18589	-9.10016	1.19616e-22	7.85917e-20	4.40114e-18	ENSG00000143369	protein_coding
	S100A9	1	153357854..153361023	32.6496	-1.5639	-2.95652	1.97952e-05	0.000242862	0.728345	ENSG00000163220	protein_coding
	S100A8	1	complement(153390032..153391073)	11.6213	-2.47269	-5.55077	9.14008e-09	2.89166e-07	0.0003363	ENSG00000143546	protein_coding
	CD5L	1	complement(157830911..157898256)	42.7496	-3.20366	-9.21291	5.4458e-17	1.18564e-14	2.00373e-12	ENSG00000073754	protein_coding
	CD1D	1	158178030..158186427	5.14595	-2.11339	-4.32708	3.84344e-11	2.20273e-09	1.41415e-06	ENSG00000158473	protein_coding
	CRP	1	complement(159712289..159714589)	1967.61	-1.62392	-3.08211	0.00792895	0.0349345	1	ENSG00000132693	protein_coding
	ADAMTS4	1	complement(161184302..161199054)	9.28877	-1.91922	-3.78218	1.35196e-10	6.86122e-09	4.97438e-06	ENSG00000158859	protein_coding
	FCGR2B	1	161663143..161678654	7.39902	-2.97698	-7.87338	6.74916e-19	2.29934e-16	2.48329e-14	ENSG00000072694	protein_coding
	DPT	1	complement(168695468..168729206)	11.9424	-2.41442	-5.33105	1.12917e-05	0.000150586	0.415466	ENSG00000143196	protein_coding
	RGS16	1	complement(182598623..182604389)	9.18761	-2.24478	-4.73966	9.58664e-08	2.32826e-06	0.00352731	ENSG00000143333	protein_coding
	PRG4	1	186296279..186314567	75.1889	-2.00025	-4.00069	2.43346e-05	0.000288735	0.895367	ENSG00000116690	protein_coding
	CFHR3	1	196774813..196795407	218.472	-1.8401	-3.58034	3.71772e-05	0.000410533	1	ENSG00000116785	protein_coding
	PRELP	1	203475806..203491352	5.33345	-1.72094	-3.29651	2.97865e-05	0.000342275	1	ENSG00000188783	protein_coding
	G0S2	1	209675412..209676390	153.282	-2.27645	-4.84483	2.08081e-06	3.48799e-05	0.0765614	ENSG00000123689	protein_coding
	ATF3	1	212565334..212620777	23.3864	-1.71012	-3.27189	1.08634e-07	2.60227e-06	0.00399709	ENSG00000162772	protein_coding
	gene:ENSG00000286398	1	221549362..221554314	5.3187	-4.94799	-30.8669	3.62946e-17	8.34641e-15	1.33542e-12	ENSG00000286398	lncRNA
	LINC01348	1	complement(235064927..235074220)	97.7168	-2.61611	-6.13094	2.71031e-10	1.2785e-08	9.97233e-06	ENSG00000280587	lncRNA
	KMO	1	241532134..241595642	17.8531	-2.14362	-4.4187	9.95071e-14	1.04907e-11	3.66126e-09	ENSG00000117009	protein_coding
	EMILIN1	2	27078615..27086403	24.3314	-1.51664	-2.86123	3.0923e-06	4.91481e-05	0.113778	ENSG00000138080	protein_coding
	GCKR	2	27496839..27523684	50.2161	-1.7949	-3.46992	4.39564e-10	1.93276e-08	1.61733e-05	ENSG00000084734	protein_coding
	gene:ENSG00000270640	2	28396815..28397110	6.75006	-1.7261	-3.30833	5.28747e-06	7.85732e-05	0.194547	ENSG00000270640	lncRNA
	EHD3	2	31234152..31269451	9.18886	-2.25179	-4.76272	2.17226e-17	5.3284e-15	7.9926e-13	ENSG00000013016	protein_coding
	XDH	2	complement(31334321..31414742)	44.9872	-1.67336	-3.18956	1.22541e-05	0.000161547	0.450878	ENSG00000158125	protein_coding
	SRD5A2	2	complement(31522480..31580938)	16.4512	-2.05281	-4.14913	0.00019398	0.00166842	1	ENSG00000277893	protein_coding
	UGP2	2	63840952..63891562	101.917	-1.79025	-3.45875	4.83233e-14	5.37163e-12	1.77801e-09	ENSG00000169764	protein_coding
	ATOH8	2	85751344..85791383	5.69507	-3.24939	-9.50964	1.41115e-15	2.21547e-13	5.1922e-11	ENSG00000168874	protein_coding
	gene:ENSG00000291125	2	106382110..106393815	25.0039	-2.72273	-6.60121	2.60577e-19	9.78334e-17	9.58767e-15	ENSG00000291125	lncRNA
	IL1RN	2	113099315..113134016	30.4988	-2.37132	-5.17416	1.47188e-10	7.37333e-09	5.41562e-06	ENSG00000136689	protein_coding
	MARCO	2	118942194..118994660	48.1577	-4.51832	-22.9166	6.24059e-15	8.34968e-13	2.29616e-10	ENSG00000019169	protein_coding
	STEAP3	2	119223831..119265652	70.4791	-1.94368	-3.84685	4.94439e-09	1.69863e-07	0.000181924	ENSG00000115107	protein_coding
	RND3	2	complement(150468195..150539011)	40.9644	-2.21157	-4.63179	6.2963e-21	3.21758e-18	2.31666e-16	ENSG00000115963	protein_coding
	NR4A2	2	complement(156324437..156342348)	8.03048	-2.10601	-4.30498	3.65236e-10	1.64486e-08	1.34385e-05	ENSG00000153234	protein_coding
	ACADL	2	complement(210187126..210225447)	5.90536	-1.99469	-3.9853	5.50346e-06	8.11925e-05	0.202494	ENSG00000115361	protein_coding
	SLC19A3	2	complement(227683763..227718028)	7.73429	-1.64872	-3.13556	8.8905e-09	2.82729e-07	0.000327117	ENSG00000135917	protein_coding
	EFHD1	2	232606057..232682776	6.9189	-1.81256	-3.51264	6.41885e-07	1.24368e-05	0.0236175	ENSG00000115468	protein_coding
	TRPM8	2	233917373..234019522	6.35064	-2.59195	-6.02912	6.03837e-17	1.26958e-14	2.22176e-12	ENSG00000144481	protein_coding
	SPP2	2	234050679..234077134	92.0104	-1.96976	-3.91704	2.79867e-05	0.000325045	1	ENSG00000072080	protein_coding
	ITGA9	3	37452115..37823507	14.8442	-1.7643	-3.39708	6.09241e-14	6.57373e-12	2.24164e-09	ENSG00000144668	protein_coding
	CSRNP1	3	complement(39141855..39154562)	43.7757	-1.95442	-3.87561	1.415e-15	2.21547e-13	5.20636e-11	ENSG00000144655	protein_coding
	gene:ENSG00000284669	3	39148281..39172952	6.67701	-1.78037	-3.43514	3.89884e-09	1.36753e-07	0.000143454	ENSG00000284669	lncRNA
	VIPR1	3	42489299..42537573	5.91498	-2.81893	-7.05637	1.97531e-13	1.90261e-11	7.26797e-09	ENSG00000114812	protein_coding
	gene:ENSG00000273328	3	42809414..42908105	5.10014	-2.13345	-4.38765	1.49817e-05	0.000191601	0.551235	ENSG00000273328	lncRNA
	CYP8B1	3	complement(42856005..42875898)	126.37	-2.20644	-4.61535	8.23304e-06	0.000114745	0.302926	ENSG00000180432	protein_coding
	CLEC3B	3	45001548..45036071	14.8711	-1.833	-3.56277	1.36402e-08	4.10365e-07	0.000501876	ENSG00000163815	protein_coding
	PTH1R	3	46877721..46903799	10.2935	-3.12373	-8.71639	5.65062e-17	1.20877e-14	2.07909e-12	ENSG00000160801	protein_coding
	DNASE1L3	3	complement(58192257..58214697)	36.5637	-2.98966	-7.94287	1.84558e-16	3.65088e-14	6.79063e-12	ENSG00000163687	protein_coding
	NR1I2	3	119780484..119818487	21.1145	-2.3235	-5.00546	1.17802e-09	4.61109e-08	4.33442e-05	ENSG00000144852	protein_coding
	UROC1	3	complement(126481166..126517773)	56.3668	-2.4919	-5.62518	1.15083e-08	3.5511e-07	0.000423438	ENSG00000159650	protein_coding
	RBP1	3	complement(139517434..139539829)	6.62853	-1.67865	-3.20129	1.63665e-08	4.80496e-07	0.00060219	ENSG00000114115	protein_coding
	ARHGEF26	3	154121003..154257827	21.1322	-1.6315	-3.09835	9.918e-09	3.10837e-07	0.000364923	ENSG00000114790	protein_coding
	BCHE	3	complement(165772904..165837462)	31.1761	-2.23602	-4.71097	2.81544e-05	0.00032658	1	ENSG00000114200	protein_coding
	FETUB	3	186635969..186653141	54.7478	-1.91771	-3.77824	2.29142e-07	5.03948e-06	0.00843104	ENSG00000090512	protein_coding
	HRG	3	186660216..186678234	390.969	-1.5564	-2.9412	6.96059e-05	0.000697239	1	ENSG00000113905	protein_coding
	MASP1	3	complement(187217282..187291980)	30.8572	-1.91722	-3.77695	3.30022e-10	1.5103e-08	1.21428e-05	ENSG00000127241	protein_coding
	HGFAC	4	3441968..3449486	146.683	-2.58546	-6.00206	9.88356e-09	3.10022e-07	0.000363656	ENSG00000109758	protein_coding
	ADGRA3	4	complement(22345071..22516066)	22.1009	-1.5037	-2.83568	7.93864e-12	5.28199e-10	2.92094e-07	ENSG00000152990	protein_coding
	GBA3	4	22692914..22819575	29.5656	-2.47721	-5.56821	7.41813e-08	1.85549e-06	0.00272943	ENSG00000249948	protein_coding
	PPARGC1A	4	complement(23755041..23904089)	21.2871	-1.60225	-3.03617	1.90761e-08	5.48347e-07	0.000701885	ENSG00000109819	protein_coding
	PDGFRA	4	54229280..54298245	11.5369	-2.05635	-4.15932	3.36719e-07	7.07552e-06	0.0123892	ENSG00000134853	protein_coding
	UGT2B10	4	68815994..68832023	163.91	-1.56553	-2.95985	0.000154878	0.00137913	1	ENSG00000109181	protein_coding
	UGT2B7	4	69051363..69112987	258.007	-2.23041	-4.69267	2.59436e-08	7.20973e-07	0.000954568	ENSG00000171234	protein_coding
	SLC4A4	4	71062667..71572087	14.5737	-2.15449	-4.4521	1.54696e-12	1.21104e-10	5.6919e-08	ENSG00000080493	protein_coding
	ALB	4	73397114..73421482	29342.2	-2.08319	-4.23742	4.79489e-10	2.10278e-08	1.76423e-05	ENSG00000163631	protein_coding
	AFM	4	73481745..73504001	283.826	-2.21911	-4.65606	2.87777e-08	7.90773e-07	0.00105885	ENSG00000079557	protein_coding
	LINC02499	4	73508803..73534128	50.1202	-1.88697	-3.69858	6.99431e-06	9.95931e-05	0.257349	ENSG00000250436	lncRNA
	CXCL2	4	complement(74097040..74099196)	140.642	-2.36922	-5.16661	4.45047e-11	2.51924e-09	1.6375e-06	ENSG00000081041	protein_coding
	RASGEF1B	4	complement(81426393..82044244)	18.7877	-2.08476	-4.24205	7.95516e-16	1.37419e-13	2.92702e-11	ENSG00000138670	protein_coding
	PLAC8	4	complement(83090048..83137075)	6.09358	-2.10068	-4.28912	1.22023e-07	2.89285e-06	0.00448971	ENSG00000145287	protein_coding
	HSD17B13	4	complement(87303789..87322886)	199.064	-4.67652	-25.5724	1.86243e-16	3.66451e-14	6.85264e-12	ENSG00000170509	protein_coding
	ADH4	4	complement(99123657..99157792)	777.246	-2.42696	-5.37758	7.09238e-08	1.78493e-06	0.00260957	ENSG00000198099	protein_coding
	ADH1A	4	complement(99276369..99291003)	288.769	-1.89521	-3.71975	7.16445e-06	0.000101779	0.263609	ENSG00000187758	protein_coding
	ADH1C	4	complement(99336497..99352746)	604.501	-1.88306	-3.68855	2.91427e-05	0.000336242	1	ENSG00000248144	protein_coding
	BDH2	4	complement(103077592..103099870)	12.63	-1.57904	-2.98772	1.0427e-12	8.54454e-11	3.8365e-08	ENSG00000164039	protein_coding
	ELOVL6	4	complement(110045846..110199199)	15.2469	-1.54567	-2.9194	1.66177e-10	8.21818e-09	6.11433e-06	ENSG00000170522	protein_coding
	ENPEP	4	110365733..110565285	16.3611	-1.61059	-3.05377	8.42677e-12	5.55413e-10	3.10055e-07	ENSG00000138792	protein_coding
	FAT4	4	125314918..125492932	5.17822	-1.56649	-2.96183	1.39252e-09	5.37631e-08	5.12362e-05	ENSG00000196159	protein_coding
	NOCT	4	139015781..139045939	10.871	-1.51051	-2.84911	2.84083e-08	7.82964e-07	0.00104526	ENSG00000151014	protein_coding
	HHIP	4	144646156..144745271	6.11223	-3.33305	-10.0774	1.30767e-14	1.65912e-12	4.81144e-10	ENSG00000164161	protein_coding
	TDO2	4	155854738..155920406	77.966	-2.2789	-4.85308	8.19901e-09	2.62554e-07	0.000301674	ENSG00000151790	protein_coding
	NPY1R	4	complement(163323962..163344832)	5.41766	-3.07622	-8.43403	5.42771e-16	9.78956e-14	1.99707e-11	ENSG00000164128	protein_coding
	ANXA10	4	168092537..168187736	10.7353	-3.14024	-8.8167	3.08551e-17	7.18533e-15	1.13528e-12	ENSG00000109511	protein_coding
	MFAP3L	4	complement(169986597..170033031)	9.6544	-2.15473	-4.45286	1.03775e-11	6.65206e-10	3.81828e-07	ENSG00000198948	protein_coding
	AADAT	4	complement(170060222..170091699)	11.2059	-2.86948	-7.308	2.38432e-29	8.77287e-26	8.77287e-25	ENSG00000109576	protein_coding
	HPGD	4	complement(174490175..174523154)	24.841	-2.09303	-4.26642	3.87309e-06	5.99775e-05	0.142507	ENSG00000164120	protein_coding
	LINC02362	4	complement(184365180..184382416)	13.1044	-2.05941	-4.16817	3.38782e-10	1.54081e-08	1.24651e-05	ENSG00000249096	lncRNA
	ACSL1	4	complement(184755595..184826818)	233.974	-2.09194	-4.26321	3.92543e-15	5.56313e-13	1.44432e-10	ENSG00000151726	protein_coding
	LINC01093	4	complement(184892858..184899553)	19.5768	-5.8546	-57.8644	2.79971e-48	5.65625e-44	1.03013e-43	ENSG00000249173	lncRNA
	KLKB1	4	186226438..186258471	64.5877	-2.58382	-5.99527	7.96681e-24	6.97931e-21	2.93131e-19	ENSG00000164344	protein_coding
	F11	4	186266189..186289681	69.8207	-2.03088	-4.08655	7.24938e-19	2.4471e-16	2.66734e-14	ENSG00000088926	protein_coding
	LINC01018	5	6582136..6600288	11.8057	-2.80003	-6.96455	1.05889e-07	2.54979e-06	0.00389607	ENSG00000250056	lncRNA
	CMBL	5	complement(10275875..10307902)	32.4878	-1.5199	-2.86771	5.8684e-06	8.59151e-05	0.215922	ENSG00000164237	protein_coding
	BASP1	5	17065598..17276843	8.25583	-1.51717	-2.86229	1.93594e-06	3.28253e-05	0.0712309	ENSG00000176788	protein_coding
	AGXT2	5	complement(34998101..35048135)	22.9974	-1.64787	-3.1337	1.52159e-05	0.000194124	0.559855	ENSG00000113492	protein_coding
	LIFR	5	complement(38474668..38608354)	22.6458	-2.546	-5.84011	1.22498e-16	2.43633e-14	4.5072e-12	ENSG00000113594	protein_coding
	C9	5	complement(39284140..39371324)	488.841	-2.29122	-4.89471	6.0908e-06	8.85979e-05	0.224105	ENSG00000113600	protein_coding
	C7	5	40909492..41020216	64.2295	-2.56777	-5.92893	5.77487e-08	1.49319e-06	0.00212481	ENSG00000112936	protein_coding
	C6	5	complement(41142116..41261438)	156.595	-2.32352	-5.00553	3.50782e-10	1.58754e-08	1.29067e-05	ENSG00000039537	protein_coding
	GHR	5	42423439..42721878	44.7522	-2.27581	-4.84269	2.44193e-11	1.45151e-09	8.98482e-07	ENSG00000112964	protein_coding
	CRHBP	5	76953045..76981158	34.779	-4.97296	-31.4057	2.73399e-40	2.51486e-36	1.00595e-35	ENSG00000145708	protein_coding
	BHMT	5	79111809..79132288	183.436	-2.21285	-4.6359	3.40413e-09	1.21133e-07	0.000125251	ENSG00000145692	protein_coding
	ACOT12	5	complement(81329996..81394179)	36.0446	-1.86053	-3.63142	9.17535e-08	2.2402e-06	0.00337598	ENSG00000172497	protein_coding
	LINC01554	5	95838245..95860141	15.9027	-5.26054	-38.3337	3.75701e-34	2.30393e-30	1.38236e-29	ENSG00000236882	lncRNA
	CXCL14	5	complement(135570679..135579279)	20.0891	-2.06104	-4.17287	0.000374149	0.00290493	1	ENSG00000145824	protein_coding
	EGR1	5	138465479..138469303	93.4237	-1.70128	-3.25188	5.17565e-07	1.03552e-05	0.0190433	ENSG00000120738	protein_coding
	CD14	5	complement(140631728..140633700)	315.247	-1.85564	-3.61913	7.33363e-09	2.3858e-07	0.000269833	ENSG00000170458	protein_coding
	gene:ENSG00000253406	5	complement(149216523..149276805)	16.4333	-1.76695	-3.40334	2.09442e-10	1.01131e-08	7.70622e-06	ENSG00000253406	lncRNA
	TIMD4	5	complement(156919292..156963226)	6.31197	-2.48982	-5.61706	1.69451e-07	3.86293e-06	0.00623477	ENSG00000145850	protein_coding
	DUSP1	5	complement(172768096..172771195)	230.034	-1.62746	-3.08969	6.43044e-08	1.63614e-06	0.00236602	ENSG00000120129	protein_coding
	CDHR2	5	176542511..176595974	40.5705	-2.62011	-6.14798	2.6492e-09	9.67011e-08	9.74747e-05	ENSG00000074276	protein_coding
	HK3	5	complement(176880869..176899346)	9.22388	-2.09885	-4.28368	1.89201e-10	9.2083e-09	6.96147e-06	ENSG00000160883	protein_coding
	ADAMTS2	5	complement(179110853..179345461)	11.3217	-1.54233	-2.91265	2.29639e-06	3.80601e-05	0.0844934	ENSG00000087116	protein_coding
	PXDC1	6	complement(3722614..3751713)	90.0408	-1.5332	-2.89426	4.08409e-11	2.32977e-09	1.5027e-06	ENSG00000168994	protein_coding
	SLC17A3	6	complement(25833066..25882286)	7.63987	-1.64424	-3.12582	1.72074e-07	3.91545e-06	0.00633128	ENSG00000124564	protein_coding
	TNXB	6	complement(32041153..32115334)	12.5002	-1.89168	-3.71066	1.78076e-09	6.73395e-08	6.55214e-05	ENSG00000168477	protein_coding
	GNMT	6	42960754..42963880	69.8985	-1.72345	-3.30225	2.79881e-06	4.51269e-05	0.102979	ENSG00000124713	protein_coding
	SLC22A7	6	43295694..43305538	130.886	-2.11164	-4.32183	8.68647e-07	1.61501e-05	0.031961	ENSG00000137204	protein_coding
	CYP39A1	6	complement(46549580..46652830)	18.9666	-2.38999	-5.24152	1.44914e-06	2.54023e-05	0.0533195	ENSG00000146233	protein_coding
	gene:ENSG00000287789	6	90073051..90079734	5.40695	-2.2571	-4.7803	2.04819e-09	7.66645e-08	7.53612e-05	ENSG00000287789	lncRNA
	VNN1	6	complement(132680849..132714055)	65.0382	-2.22739	-4.68288	5.35736e-06	7.94193e-05	0.197119	ENSG00000112299	protein_coding
	SGK1	6	complement(134169248..134318112)	29.6463	-1.79909	-3.48	4.01316e-11	2.29643e-09	1.4766e-06	ENSG00000118515	protein_coding
	ALDH8A1	6	complement(134917393..134950115)	86.6507	-1.77784	-3.42911	1.93701e-10	9.40243e-09	7.12705e-06	ENSG00000118514	protein_coding
	SAMD5	6	147508690..147737547	10.1039	-2.49661	-5.64357	2.72688e-08	7.54382e-07	0.00100333	ENSG00000203727	protein_coding
	IYD	6	150368892..150405969	6.60297	-1.89342	-3.71514	2.12435e-11	1.27718e-09	7.81634e-07	ENSG00000009765	protein_coding
	ESR1	6	151656691..152129619	7.38256	-2.88118	-7.36753	3.66635e-31	1.68624e-27	1.349e-26	ENSG00000091831	protein_coding
	SLC22A1	6	160121815..160158718	217.099	-3.76681	-13.612	2.07379e-17	5.22864e-15	7.63029e-13	ENSG00000175003	protein_coding
	LPAL2	6	complement(160466555..160520269)	9.807	-2.23377	-4.70361	3.91434e-15	5.56313e-13	1.44024e-10	ENSG00000290613	lncRNA
	LPA	6	complement(160531482..160664275)	79.2428	-2.72152	-6.59565	5.14913e-13	4.52165e-11	1.89457e-08	ENSG00000198670	protein_coding
	gene:ENSG00000288959	6	170167794..170168725	5.10416	-2.4166	-5.33911	9.78813e-10	3.94463e-08	3.60145e-05	ENSG00000288959	lncRNA
	ELFN1	7	1665745..1747946	8.21179	-2.28107	-4.86038	1.07247e-08	3.3328e-07	0.000394603	ENSG00000225968	protein_coding
	INMT	7	30697985..30757602	17.8694	-2.36865	-5.16457	2.60502e-08	7.2339e-07	0.000958491	ENSG00000241644	protein_coding
	RAMP3	7	45157791..45186302	12.2094	-1.94341	-3.84614	3.87357e-09	1.36126e-07	0.000142524	ENSG00000122679	protein_coding
	ADCY1	7	45574140..45723116	10.0065	-3.58412	-11.993	4.87808e-29	1.63167e-25	1.79484e-24	ENSG00000164742	protein_coding
	gene:ENSG00000290107	7	45690599..45691737	9.28871	-4.60876	-24.3992	7.20896e-29	2.00707e-25	2.65247e-24	ENSG00000290107	lncRNA
	IGFBP3	7	complement(45912245..45921874)	139.023	-2.12967	-4.37618	5.33675e-14	5.82671e-12	1.9636e-09	ENSG00000146674	protein_coding
	HGF	7	complement(81699010..81770438)	14.3326	-3.17435	-9.02764	2.8929e-21	1.54263e-18	1.06442e-16	ENSG00000019991	protein_coding
	STEAP4	7	complement(88270892..88306894)	12.3363	-2.67407	-6.38229	1.18137e-16	2.36236e-14	4.34674e-12	ENSG00000127954	protein_coding
	PON1	7	complement(95297676..95324532)	136.432	-1.54	-2.90794	0.000120783	0.00112054	1	ENSG00000005421	protein_coding
	PDK4	7	complement(95583499..95596516)	59.5538	-2.0453	-4.12759	3.25366e-09	1.16228e-07	0.000119715	ENSG00000004799	protein_coding
	CYP3A5	7	complement(99648194..99679996)	230.24	-1.6281	-3.09106	5.09155e-08	1.33242e-06	0.00187338	ENSG00000106258	protein_coding
	CYP3A4	7	complement(99756960..99784248)	619.413	-2.04353	-4.12254	0.000468254	0.00350303	1	ENSG00000160868	protein_coding
	gene:ENSG00000273407	7	99766543..99766892	5.50105	-1.68636	-3.21843	0.00414638	0.0208731	1	ENSG00000273407	lncRNA
	AZGP1	7	complement(99966720..99976042)	364.663	-1.51109	-2.85024	2.93801e-06	4.71234e-05	0.108101	ENSG00000160862	protein_coding
	NAMPT	7	complement(106248298..106285966)	73.7981	-2.03194	-4.08954	1.54256e-09	5.91793e-08	5.6757e-05	ENSG00000105835	protein_coding
	CPED1	7	120988697..121297442	14.7642	-1.8656	-3.64418	4.17186e-10	1.84939e-08	1.53499e-05	ENSG00000106034	protein_coding
	AKR1D1	7	138002324..138118305	50.7613	-2.21906	-4.6559	1.03821e-09	4.14757e-08	3.81999e-05	ENSG00000122787	protein_coding
	gene:ENSG00000289248	7	complement(155252837..155254106)	46.7857	-2.22974	-4.69049	5.5564e-05	0.000575723	1	ENSG00000289248	lncRNA
	KBTBD11	8	1973677..2006936	7.67097	-1.56833	-2.9656	0.00104618	0.00685665	1	ENSG00000176595	protein_coding
	SLC7A2	8	17497088..17570573	132.403	-1.89644	-3.72293	5.00137e-10	2.18552e-08	1.84021e-05	ENSG00000003989	protein_coding
	gene:ENSG00000279932	8	17510613..17511300	12.4156	-1.92539	-3.79839	6.46299e-06	9.31816e-05	0.237799	ENSG00000279932	lncRNA
	NAT2	8	18391282..18401218	19.7312	-3.50339	-11.3404	3.45188e-14	3.96902e-12	1.27009e-09	ENSG00000156006	protein_coding
	ADRA1A	8	complement(26748150..26867278)	51.6905	-3.5517	-11.7265	2.01671e-18	6.11918e-16	7.42029e-14	ENSG00000120907	protein_coding
	SNORD13	8	33513475..33513578	11.7376	-1.61916	-3.07195	6.96433e-06	9.92431e-05	0.256246	ENSG00000239039	snoRNA
	TCIM	8	40153482..40155310	62.8836	-2.80516	-6.98934	2.14572e-23	1.73731e-20	7.89495e-19	ENSG00000176907	protein_coding
	COLEC10	8	118995452..119108455	29.8126	-4.2465	-18.9813	2.73809e-21	1.48155e-18	1.00745e-16	ENSG00000184374	protein_coding
	LY6E	8	143017982..143023832	112.504	-2.03468	-4.09733	2.12381e-12	1.60459e-10	7.81435e-08	ENSG00000160932	protein_coding
	PLIN2	9	complement(19108375..19149290)	140.394	-1.75521	-3.37575	4.18748e-09	1.461e-07	0.000154074	ENSG00000147872	protein_coding
	TEK	9	27109141..27230174	6.10553	-1.65294	-3.14474	4.72459e-08	1.24614e-06	0.00173837	ENSG00000120156	protein_coding
	GADD45G	9	89605012..89606555	61.2529	-1.89707	-3.72457	7.86953e-07	1.48564e-05	0.0289552	ENSG00000130222	protein_coding
	NFIL3	9	complement(91409045..91423832)	53.9444	-1.54823	-2.92457	6.44722e-08	1.63825e-06	0.00237219	ENSG00000165030	protein_coding
	FBP1	9	complement(94603133..94640249)	346.037	-3.02393	-8.13378	2.26479e-17	5.51858e-15	8.33306e-13	ENSG00000165140	protein_coding
	NR4A3	9	99821855..99866891	5.70617	-2.87399	-7.33091	8.90785e-21	4.34829e-18	3.27756e-16	ENSG00000119508	protein_coding
	ALDOB	9	complement(101420560..101449664)	1630.87	-2.11196	-4.32277	4.81659e-09	1.65782e-07	0.000177221	ENSG00000136872	protein_coding
	SVEP1	9	complement(110365248..110579880)	5.23903	-1.73996	-3.34026	1.48877e-05	0.000190597	0.547776	ENSG00000165124	protein_coding
	ORM1	9	114323098..114326479	4890.68	-1.77586	-3.42441	7.93908e-06	0.000111365	0.292111	ENSG00000229314	protein_coding
	ORM2	9	114329869..114333251	1595.72	-1.65052	-3.13946	8.34555e-08	2.06362e-06	0.00307066	ENSG00000228278	protein_coding
	PHYHD1	9	128920966..128942041	8.38299	-1.96608	-3.90705	1.50509e-06	2.62581e-05	0.0553784	ENSG00000175287	protein_coding
	ASS1	9	130444961..130501274	336.137	-1.91897	-3.78153	1.29981e-14	1.65485e-12	4.78252e-10	ENSG00000130707	protein_coding
	ADAMTS13	9	133414358..133459402	16.7834	-2.28524	-4.87446	4.27346e-18	1.23809e-15	1.57238e-13	ENSG00000160323	protein_coding
	ADAMTSL2	9	133532164..133575519	24.077	-1.84511	-3.5928	6.76313e-05	0.00068027	1	ENSG00000197859	protein_coding
	DBH	9	133636363..133659329	17.4459	-1.80361	-3.49093	2.25938e-12	1.69656e-10	8.31317e-08	ENSG00000123454	protein_coding
	FCN2	9	134880810..134887523	48.8161	-4.49971	-22.6229	1.43045e-17	3.78646e-15	5.26318e-13	ENSG00000160339	protein_coding
	PNPLA7	9	complement(137459952..137550402)	7.58962	-1.75317	-3.37098	1.92749e-15	2.8947e-13	7.09202e-11	ENSG00000130653	protein_coding
	CCDC3	10	complement(12896625..13099652)	9.8972	-1.70168	-3.25281	8.14647e-10	3.35281e-08	2.99741e-05	ENSG00000151468	protein_coding
	MRC1	10	17809348..17911164	27.0594	-1.6553	-3.1499	6.21264e-10	2.65491e-08	2.28588e-05	ENSG00000260314	protein_coding
	CXCL12	10	complement(44370165..44386493)	45.5798	-2.33178	-5.03425	9.34199e-15	1.21459e-12	3.43729e-10	ENSG00000107562	protein_coding
	LINC02637	10	46632387..46635472	6.25021	-1.63732	-3.11087	1.60649e-06	2.7803e-05	0.0591091	ENSG00000272430	lncRNA
	GDF2	10	47322454..47327588	12.8315	-5.1285	-34.9809	2.12334e-18	6.35171e-16	7.8126e-14	ENSG00000263761	protein_coding
	OGDHL	10	complement(49734641..49762379)	45.7561	-1.52488	-2.87763	2.75477e-07	5.9448e-06	0.0101359	ENSG00000197444	protein_coding
	MBL2	10	complement(52765380..52772784)	98.2324	-2.0129	-4.03594	2.91965e-07	6.25293e-06	0.0107425	ENSG00000165471	protein_coding
	PBLD	10	complement(68282660..68333049)	51.0291	-1.62545	-3.08538	5.03213e-09	1.72235e-07	0.000185152	ENSG00000108187	protein_coding
	OIT3	10	72893584..72933036	58.4083	-3.43141	-10.7884	8.81754e-30	3.6048e-26	3.24432e-25	ENSG00000138315	protein_coding
	MAT1A	10	complement(80271820..80289658)	509.2	-1.57776	-2.98506	1.18399e-07	2.81784e-06	0.00435639	ENSG00000151224	protein_coding
	ADIRF	10	86968432..86983934	18.6896	-1.55553	-2.93942	0.000471196	0.00352095	1	ENSG00000148671	protein_coding
	CPEB3	10	complement(92046692..92291078)	13.5601	-2.23002	-4.69141	7.37713e-21	3.71828e-18	2.71434e-16	ENSG00000107864	protein_coding
	CYP26A1	10	93073475..93077885	11.7642	-5.28967	-39.1154	1.14545e-26	2.34142e-23	4.21456e-22	ENSG00000095596	protein_coding
	CYP2C19	10	94762681..94855547	17.9318	-1.87123	-3.65844	9.77195e-06	0.000133265	0.359549	ENSG00000165841	protein_coding
	CYP2C9	10	94938658..94990091	379.471	-2.62924	-6.187	2.09141e-12	1.58336e-10	7.69515e-08	ENSG00000138109	protein_coding
	CYP2C8	10	complement(95036772..95069497)	600.325	-3.1042	-8.59917	7.37501e-13	6.20952e-11	2.71356e-08	ENSG00000138115	protein_coding
	BLNK	10	complement(96189171..96271587)	10.1682	-1.60331	-3.03839	3.27821e-12	2.38377e-10	1.20619e-07	ENSG00000095585	protein_coding
	DUSP5	10	110497907..110511533	19.3284	-1.56038	-2.94931	1.92521e-07	4.31139e-06	0.00708361	ENSG00000138166	protein_coding
	gene:ENSG00000285676	10	complement(112810031..112821871)	9.11285	-2.6199	-6.14708	6.65332e-17	1.36001e-14	2.44802e-12	ENSG00000285676	lncRNA
	CYP2E1	10	133520406..133561220	483.042	-1.76937	-3.40906	9.1493e-05	0.000880563	1	ENSG00000130649	protein_coding
	MUC6	11	complement(1012823..1036718)	10.669	-2.96577	-7.81243	2.25697e-13	2.12386e-11	8.30428e-09	ENSG00000184956	protein_coding
	FAM99A	11	1665597..1667856	43.193	-3.93043	-15.2467	1.07937e-23	9.23586e-21	3.97142e-19	ENSG00000205866	lncRNA
	HBB	11	complement(5225464..5229395)	69.9941	-2.68576	-6.43418	7.64075e-16	1.3261e-13	2.81134e-11	ENSG00000244734	protein_coding
	HPX	11	complement(6431049..6442617)	1144.22	-1.85813	-3.62538	4.27476e-08	1.13892e-06	0.00157285	ENSG00000110169	protein_coding
	LYVE1	11	complement(10556966..10611689)	15.0215	-3.50994	-11.3919	2.74113e-25	3.47784e-22	1.00857e-20	ENSG00000133800	protein_coding
	SAA4	11	complement(18231355..18236802)	573.328	-1.94476	-3.84974	2.24455e-06	3.7268e-05	0.0825858	ENSG00000148965	protein_coding
	SAA2	11	complement(18239223..18248668)	442.728	-3.86227	-14.5432	7.98036e-10	3.30664e-08	2.93629e-05	ENSG00000134339	protein_coding
	SAA1	11	18266260..18269977	1538.06	-2.65746	-6.30922	5.77905e-05	0.000594956	1	ENSG00000173432	protein_coding
	BBOX1	11	27040725..27127809	7.86336	-1.9182	-3.7795	1.59169e-05	0.000201808	0.585646	ENSG00000129151	protein_coding
	PAMR1	11	complement(35431823..35530300)	5.88709	-2.94126	-7.68081	2.51528e-16	4.7952e-14	9.25473e-12	ENSG00000149090	protein_coding
	C11orf96	11	43942637..43943878	43.0228	-2.33701	-5.05256	1.69116e-11	1.03708e-09	6.22247e-07	ENSG00000187479	protein_coding
	GLYAT	11	complement(58640426..58731974)	46.0032	-1.76796	-3.40572	6.00555e-05	0.000615339	1	ENSG00000149124	protein_coding
	GLYATL1	11	58905398..59043527	31.5627	-2.01203	-4.0335	6.53728e-09	2.1636e-07	0.000240533	ENSG00000166840	protein_coding
	TKFC	11	61333220..61353295	30.8606	-1.91057	-3.75958	2.63654e-14	3.06991e-12	9.7009e-10	ENSG00000149476	protein_coding
	SYT7	11	complement(61513714..61581148)	15.9919	-1.82969	-3.55461	1.77061e-06	3.02731e-05	0.0651478	ENSG00000011347	protein_coding
	SLC22A10	11	63268022..63311783	17.9496	-2.17474	-4.51505	5.72957e-12	3.92577e-10	2.10814e-07	ENSG00000184999	protein_coding
	SPTBN2	11	complement(66682497..66744670)	17.5305	-2.1779	-4.52495	4.2982e-24	4.393e-21	1.58148e-19	ENSG00000173898	protein_coding
	LINC01488	11	69481662..69494952	12.7854	-4.50881	-22.766	6.0008e-19	2.1028e-16	2.20794e-14	ENSG00000285094	lncRNA
	ANO1	11	69985907..70189530	24.3153	-1.54999	-2.92816	6.64554e-06	9.54572e-05	0.244516	ENSG00000131620	protein_coding
	PDE2A	11	complement(72576141..72674591)	6.42129	-2.20542	-4.61209	4.15694e-14	4.67739e-12	1.52951e-09	ENSG00000186642	protein_coding
	MOGAT2	11	75717838..75732958	22.2468	-3.44904	-10.9211	2.77814e-12	2.04847e-10	1.02219e-07	ENSG00000166391	protein_coding
	THRSP	11	78063861..78068351	64.39	-4.17405	-18.0515	3.57335e-15	5.13586e-13	1.31478e-10	ENSG00000151365	protein_coding
	FOLH1B	11	89659297..89698718	9.93776	-2.47753	-5.56942	2.07828e-08	5.93697e-07	0.000764682	ENSG00000290503	lncRNA
	BCO2	11	112175510..112224699	21.2152	-2.4328	-5.39942	3.45044e-09	1.22426e-07	0.000126956	ENSG00000197580	protein_coding
	NNMT	11	114257787..114313536	330.147	-2.07106	-4.20196	1.8193e-06	3.10191e-05	0.0669392	ENSG00000166741	protein_coding
	APOA5	11	complement(116789367..116792420)	194.498	-1.98286	-3.95277	1.1206e-07	2.67737e-06	0.00412315	ENSG00000110243	protein_coding
	APOC3	11	116829706..116833072	2149.6	-1.67898	-3.20201	2.05418e-09	7.68106e-08	7.55816e-05	ENSG00000110245	protein_coding
	APOA1	11	complement(116835751..116837622)	9564.63	-1.88898	-3.70373	5.16936e-13	4.5286e-11	1.90201e-08	ENSG00000118137	protein_coding
	TTC36	11	118527472..118531197	50.7169	-4.05078	-16.5732	1.04385e-22	6.98314e-20	3.84073e-18	ENSG00000172425	protein_coding
	TSPAN9-IT1	12	3149797..3151476	5.57005	-1.89463	-3.71828	2.83948e-07	6.099e-06	0.0104476	ENSG00000256197	lncRNA
	gene:ENSG00000275850	12	3171657..3174056	6.26113	-1.95872	-3.88717	3.04922e-10	1.41123e-08	1.12193e-05	ENSG00000275850	lncRNA
	CD163	12	complement(7470811..7503893)	37.3021	-1.56399	-2.9567	1.24574e-08	3.79434e-07	0.000458357	ENSG00000177575	protein_coding
	PZP	12	complement(9148840..9208395)	16.7434	-4.60199	-24.285	1.49661e-25	2.03949e-22	5.50662e-21	ENSG00000126838	protein_coding
	PIK3C2G	12	18242961..18648416	15.7334	-1.63394	-3.1036	2.16101e-05	0.000261295	0.795121	ENSG00000139144	protein_coding
	SLCO1B3	12	20810702..20916911	76.1669	-1.63873	-3.11391	0.000890066	0.00597393	1	ENSG00000111700	protein_coding
	GYS2	12	complement(21536107..21604847)	55.3659	-2.8007	-6.96777	1.39976e-10	7.06483e-09	5.15026e-06	ENSG00000111713	protein_coding
	SLC38A4	12	complement(46764761..46832408)	211.954	-1.84952	-3.60381	4.13873e-06	6.34502e-05	0.15228	ENSG00000139209	protein_coding
	RND1	12	complement(48857145..48865870)	29.3772	-1.9658	-3.90631	5.18413e-07	1.03666e-05	0.0190745	ENSG00000172602	protein_coding
	GPD1	12	50103982..50111313	38.8381	-2.81857	-7.05461	8.64609e-14	9.1415e-12	3.18124e-09	ENSG00000167588	protein_coding
	NR4A1	12	52022832..52059507	20.6089	-2.04881	-4.13764	9.14553e-11	4.82093e-09	3.36501e-06	ENSG00000123358	protein_coding
	PPP1R1A	12	complement(54575387..54588659)	8.76484	-2.0325	-4.09112	4.5204e-07	9.1932e-06	0.0166324	ENSG00000135447	protein_coding
	APOF	12	complement(56360568..56362857)	179.287	-2.96305	-7.7977	2.17341e-11	1.30454e-09	7.99684e-07	ENSG00000175336	protein_coding
	GLS2	12	complement(56470944..56488414)	33.4178	-2.82294	-7.07605	9.5536e-13	7.95806e-11	3.51515e-08	ENSG00000135423	protein_coding
	HSD17B6	12	56752161..56787790	214.309	-1.56559	-2.95998	0.000487193	0.00362577	1	ENSG00000025423	protein_coding
	RDH16	12	complement(56951431..56959374)	114.885	-2.62126	-6.15289	4.27038e-09	1.48651e-07	0.000157124	ENSG00000139547	protein_coding
	INHBC	12	57434784..57452062	51.6364	-1.56929	-2.96758	5.0024e-09	1.71377e-07	0.000184058	ENSG00000175189	protein_coding
	AVPR1A	12	complement(63142759..63151201)	21.8979	-3.58841	-12.0287	2.98272e-17	7.03502e-15	1.09746e-12	ENSG00000166148	protein_coding
	DCN	12	complement(91140484..91183217)	32.0186	-2.44492	-5.44497	7.19568e-08	1.80722e-06	0.00264758	ENSG00000011465	protein_coding
	SOCS2	12	93569814..93583487	16.0362	-2.8295	-7.10825	2.86595e-12	2.109e-10	1.0545e-07	ENSG00000120833	protein_coding
	IGF1	12	complement(102395874..102481744)	25.364	-3.14425	-8.84128	7.73582e-22	4.74386e-19	2.84632e-17	ENSG00000017427	protein_coding
	STAB2	12	103587273..103766719	19.2297	-4.24009	-18.8971	6.29611e-17	1.30146e-14	2.31659e-12	ENSG00000136011	protein_coding
	DAO	12	108858932..108901043	12.3051	-1.58471	-2.99948	1.55729e-05	0.000198129	0.57299	ENSG00000110887	protein_coding
	DTX1	12	113056730..113098028	23.547	-1.92881	-3.80741	1.48342e-05	0.000190045	0.545808	ENSG00000135144	protein_coding
	SDS	12	complement(113392445..113426301)	111.842	-2.20238	-4.60237	2.17672e-06	3.62892e-05	0.0800902	ENSG00000135094	protein_coding
	ACADS	12	120725774..120740008	58.453	-1.7731	-3.41788	4.09122e-13	3.63604e-11	1.50532e-08	ENSG00000122971	protein_coding
	LRCOL1	12	complement(132603150..132610582)	5.0468	-3.02188	-8.12228	8.68523e-12	5.69633e-10	3.19564e-07	ENSG00000204583	protein_coding
	SLC46A3	13	complement(28700064..28718970)	22.1925	-1.51329	-2.8546	7.396e-09	2.40396e-07	0.000272129	ENSG00000139508	protein_coding
	N4BP2L1	13	complement(32400723..32428311)	17.873	-1.63525	-3.10642	2.08157e-17	5.22864e-15	7.65892e-13	ENSG00000139597	protein_coding
	EDNRB	13	complement(77895481..77975529)	17.1643	-1.6729	-3.18855	3.38217e-11	1.95052e-09	1.24443e-06	ENSG00000136160	protein_coding
	PROZ	13	113158648..113172386	27.5283	-1.9689	-3.91469	2.63223e-07	5.70861e-06	0.00968501	ENSG00000126231	protein_coding
	CIDEB	14	complement(24305187..24311430)	60.5376	-1.9023	-3.73808	1.88763e-15	2.85817e-13	6.94536e-11	ENSG00000136305	protein_coding
	GCH1	14	complement(54842008..54902826)	43.149	-1.51562	-2.85921	1.41412e-08	4.23362e-07	0.000520311	ENSG00000131979	protein_coding
	SLC10A1	14	complement(69775416..69797241)	65.8398	-1.736	-3.33111	5.74774e-05	0.000592221	1	ENSG00000100652	protein_coding
	FOS	14	75278826..75282230	120.523	-2.12996	-4.37706	2.18398e-08	6.21e-07	0.000803574	ENSG00000170345	protein_coding
	TGFB3	14	complement(75958097..75983011)	9.71332	-1.56826	-2.96547	0.000110428	0.00103703	1	ENSG00000119699	protein_coding
	GSTZ1	14	77320996..77331597	6.34981	-1.76631	-3.40183	4.62269e-15	6.46719e-13	1.70087e-10	ENSG00000100577	protein_coding
	SERPINA11	14	complement(94442464..94452800)	169.421	-1.93534	-3.82469	8.47919e-06	0.000117641	0.311983	ENSG00000186910	protein_coding
	SERPINA4	14	94561442..94569913	130.523	-1.76419	-3.39684	1.04127e-12	8.54454e-11	3.83123e-08	ENSG00000100665	protein_coding
	SLC25A47	14	100323339..100330421	193.315	-4.07132	-16.8108	1.87136e-17	4.81503e-15	6.88549e-13	ENSG00000140107	protein_coding
	ASPG	14	104085686..104115582	33.0179	-2.32037	-4.9946	4.81114e-08	1.26715e-06	0.00177021	ENSG00000166183	protein_coding
	THBS1	15	39581079..39599466	127.723	-2.13645	-4.39678	2.2757e-11	1.35929e-09	8.3732e-07	ENSG00000137801	protein_coding
	THBS1-IT1	15	39586561..39587293	27.9492	-2.55817	-5.88959	1.09236e-11	6.9778e-10	4.01921e-07	ENSG00000276107	lncRNA
	THBS1-AS1	15	complement(39588357..39588882)	31.5104	-2.74285	-6.69391	4.76254e-12	3.33777e-10	1.75233e-07	ENSG00000278621	lncRNA
	SLC27A2	15	50182196..50236385	74.4188	-2.08896	-4.25442	9.02633e-19	2.99203e-16	3.32115e-14	ENSG00000140284	protein_coding
	SMAD6	15	66702236..66782849	5.92618	-1.58449	-2.99902	1.02396e-10	5.3353e-09	3.76757e-06	ENSG00000137834	protein_coding
	CYP1A1	15	complement(74719542..74725536)	23.1296	-2.16048	-4.47064	0.00104342	0.00684223	1	ENSG00000140465	protein_coding
	CYP1A2	15	74748845..74756607	322.453	-5.53526	-46.3746	6.00037e-24	5.96696e-21	2.20778e-19	ENSG00000140505	protein_coding
	ADAMTSL3	15	83654088..84039842	9.0938	-1.78299	-3.44139	6.50603e-08	1.64978e-06	0.00239383	ENSG00000156218	protein_coding
	SLC28A1	15	84884654..84945798	28.0802	-2.63982	-6.23254	7.11195e-11	3.79242e-09	2.61677e-06	ENSG00000156222	protein_coding
	KLHL25	15	complement(85759326..85794925)	10.8418	-1.53079	-2.88945	1.5364e-10	7.63921e-09	5.65301e-06	ENSG00000183655	protein_coding
	HBA2	16	172876..173710	72.5494	-2.32653	-5.01597	3.2462e-08	8.8083e-07	0.00119441	ENSG00000188536	protein_coding
	HBA1	16	176680..177522	67.5071	-2.52199	-5.74373	1.51167e-12	1.18847e-10	5.56204e-08	ENSG00000206172	protein_coding
	IGFALS	16	complement(1790413..1794971)	45.3758	-4.01352	-16.1506	4.25161e-26	6.80146e-23	1.56434e-21	ENSG00000099769	protein_coding
	gene:ENSG00000283003	16	9541970..9614899	7.65455	-2.96146	-7.78909	1.3055e-10	6.64379e-09	4.80346e-06	ENSG00000283003	lncRNA
	ACSM5	16	20409534..20441336	53.6282	-1.88589	-3.69581	2.39621e-07	5.25738e-06	0.00881662	ENSG00000183549	protein_coding
	ACSM3	16	20610243..20797581	11.8714	-1.68252	-3.20988	2.12593e-08	6.06368e-07	0.000782214	ENSG00000005187	protein_coding
	KDM8	16	27203508..27221768	14.0144	-2.79996	-6.96419	5.60544e-22	3.55597e-19	2.06246e-17	ENSG00000155666	protein_coding
	SULT1A1	16	complement(28605196..28614279)	12.9316	-1.58217	-2.9942	8.65107e-08	2.13057e-06	0.00318308	ENSG00000196502	protein_coding
	gene:ENSG00000289080	16	complement(29145438..29147838)	10.9858	-1.71096	-3.2738	6.83524e-08	1.72731e-06	0.00251496	ENSG00000289080	lncRNA
	MT2A	16	56608584..56609497	1047.23	-2.69377	-6.47004	1.37122e-10	6.94941e-09	5.04527e-06	ENSG00000125148	protein_coding
	gene:ENSG00000291105	16	56617423..56618832	10.9724	-2.91987	-7.56777	1.34389e-08	4.04768e-07	0.000494472	ENSG00000291105	lncRNA
	MT1E	16	56625475..56627112	310.026	-2.96473	-7.80678	1.28143e-09	4.97877e-08	4.71489e-05	ENSG00000169715	protein_coding
	MT1M	16	56632659..56633981	89.5584	-3.28475	-9.74561	8.0695e-09	2.59083e-07	0.000296909	ENSG00000205364	protein_coding
	MT1A	16	56638666..56640087	20.3138	-1.8432	-3.58804	0.000176701	0.00154487	1	ENSG00000205362	protein_coding
	MT1F	16	56657731..56660698	40.4924	-2.67144	-6.37063	3.29358e-08	8.91713e-07	0.00121184	ENSG00000198417	protein_coding
	MT1G	16	complement(56666730..56668065)	342.191	-3.25352	-9.53692	1.20883e-09	4.72665e-08	4.44778e-05	ENSG00000125144	protein_coding
	MT1H	16	56669814..56671129	44.0606	-3.06294	-8.35675	1.29165e-05	0.000168708	0.475251	ENSG00000205358	protein_coding
	MT1X	16	56682470..56684196	247.242	-3.45096	-10.9356	5.21511e-18	1.48748e-15	1.91885e-13	ENSG00000187193	protein_coding
	CETP	16	56961923..56983845	9.52976	-2.56196	-5.90511	1.2548e-15	2.01611e-13	4.6169e-11	ENSG00000087237	protein_coding
	LCAT	16	complement(67939750..67944131)	40.1745	-2.55179	-5.86361	1.06719e-25	1.51023e-22	3.9266e-21	ENSG00000213398	protein_coding
	gene:ENSG00000262160	16	complement(68225969..68229145)	6.92122	-1.67952	-3.20322	2.26524e-07	4.99086e-06	0.00833474	ENSG00000262160	lncRNA
	gene:ENSG00000261469	16	complement(68236845..68237667)	6.42127	-1.89782	-3.72651	5.48056e-07	1.08707e-05	0.0201652	ENSG00000261469	lncRNA
	CHST4	16	71525233..71538748	8.22526	-3.44091	-10.8597	1.87688e-18	5.75483e-16	6.90579e-14	ENSG00000140835	protein_coding
	TAT-AS1	16	71564952..71578187	7.16064	-2.1648	-4.48403	2.29605e-05	0.000275092	0.844807	ENSG00000260886	lncRNA
	TAT	16	complement(71565660..71577092)	277.963	-2.40375	-5.29177	1.60116e-07	3.68897e-06	0.00589129	ENSG00000198650	protein_coding
	DHODH	16	72008588..72027664	22.8199	-1.81173	-3.51063	7.49665e-11	3.98601e-09	2.75832e-06	ENSG00000102967	protein_coding
	gene:ENSG00000289937	16	complement(72042240..72043144)	9.3183	-1.53478	-2.89745	0.000581687	0.00421062	1	ENSG00000289937	lncRNA
	HP	16	72054505..72061055	4541.5	-1.70904	-3.26944	0.000129597	0.0011912	1	ENSG00000257017	protein_coding
	CRISPLD2	16	84819985..84920768	9.61995	-1.7531	-3.37083	8.69944e-08	2.14105e-06	0.00320087	ENSG00000103196	protein_coding
	gene:ENSG00000276337	16	complement(87470370..87474370)	6.99237	-1.64597	-3.12959	1.01392e-09	4.06597e-08	3.73061e-05	ENSG00000276337	lncRNA
	VMO1	17	complement(4785285..4786433)	6.48873	-1.84176	-3.58448	4.33986e-10	1.91682e-08	1.59681e-05	ENSG00000182853	protein_coding
	gene:ENSG00000290366	17	6657034..6693577	6.49614	-1.79678	-3.47444	5.46442e-08	1.4209e-06	0.00201058	ENSG00000290366	lncRNA
	SLC13A5	17	complement(6684719..6713377)	99.646	-1.63551	-3.10697	0.00022703	0.00189633	1	ENSG00000141485	protein_coding
	SHBG	17	7613946..7633382	24.1363	-1.64565	-3.12889	3.81456e-05	0.000419841	1	ENSG00000129214	protein_coding
	PER1	17	complement(8140472..8156506)	23.7169	-1.6749	-3.19297	1.62295e-07	3.73217e-06	0.00597148	ENSG00000179094	protein_coding
	PEMT	17	complement(17505563..17591708)	49.9452	-1.70872	-3.2687	1.44716e-10	7.27414e-09	5.32467e-06	ENSG00000133027	protein_coding
	MFAP4	17	complement(19383442..19387190)	16.3829	-1.96687	-3.90918	2.84891e-05	0.000329936	1	ENSG00000166482	protein_coding
	CCL2	17	34255274..34257208	16.9953	-1.64636	-3.13043	5.31523e-05	0.00055449	1	ENSG00000108691	protein_coding
	CCL14	17	complement(35983288..35987004)	5.07427	-2.09677	-4.2775	6.25828e-09	2.08387e-07	0.000230267	ENSG00000276409	protein_coding
	NGFR	17	49495293..49515008	12.3999	-1.9113	-3.76148	2.58144e-06	4.19901e-05	0.0949816	ENSG00000064300	protein_coding
	ABCA8	17	complement(68867289..68955392)	28.5605	-1.75378	-3.37241	3.84156e-05	0.00042246	1	ENSG00000141338	protein_coding
	ABCA9	17	complement(68974488..69060949)	11.9783	-1.71174	-3.27555	5.83541e-09	1.95545e-07	0.000214708	ENSG00000154258	protein_coding
	ABCA10	17	complement(69147214..69244846)	7.95699	-2.02105	-4.05879	5.47822e-11	3.01294e-09	2.01566e-06	ENSG00000154263	protein_coding
	SOCS3	17	complement(78356778..78360077)	51.485	-2.15168	-4.44345	1.61454e-12	1.25593e-10	5.94055e-08	ENSG00000184557	protein_coding
	C1QTNF1	17	79022814..79049788	14.4433	-2.27223	-4.83069	4.09379e-14	4.63468e-12	1.50627e-09	ENSG00000173918	protein_coding
	GCGR	17	81804132..81814008	47.8591	-2.13076	-4.37947	8.64724e-05	0.000837721	1	ENSG00000215644	protein_coding
	TTR	18	31557009..31598833	773.039	-2.61689	-6.13427	2.3611e-10	1.12531e-08	8.68741e-06	ENSG00000118271	protein_coding
	RNF125	18	32018825..32073219	8.96951	-1.8088	-3.5035	2.77351e-10	1.3033e-08	1.02049e-05	ENSG00000101695	protein_coding
	LIPG	18	49560699..49599185	15.6525	-2.04847	-4.13666	2.75212e-12	2.03336e-10	1.01261e-07	ENSG00000101670	protein_coding
	ACAA2	18	complement(49782164..49813953)	90.6881	-1.56036	-2.94928	2.99331e-08	8.18854e-07	0.00110136	ENSG00000167315	protein_coding
	RNF152	18	complement(61808067..61894247)	31.9073	-2.02378	-4.06648	1.56048e-19	6.04384e-17	5.74164e-15	ENSG00000176641	protein_coding
	GADD45B	19	2476122..2478259	123.914	-2.07083	-4.20129	2.00516e-12	1.5212e-10	7.3778e-08	ENSG00000099860	protein_coding
	CREB3L3	19	4153631..4173054	117.073	-1.7059	-3.26232	6.60892e-05	0.000666398	1	ENSG00000060566	protein_coding
	LRG1	19	complement(4536402..4540036)	349.908	-1.82249	-3.53692	7.06352e-09	2.30404e-07	0.000259895	ENSG00000171236	protein_coding
	CLEC4G	19	complement(7728957..7733906)	30.7508	-4.96671	-31.2701	2.84676e-17	6.75766e-15	1.04744e-12	ENSG00000182566	protein_coding
	CLEC4M	19	7763210..7769605	23.6457	-5.69874	-51.9388	6.2122e-24	6.01505e-21	2.28572e-19	ENSG00000104938	protein_coding
	C3P1	19	10041841..10074770	82.1957	-2.20247	-4.60265	4.69976e-07	9.52219e-06	0.0172923	ENSG00000291164	lncRNA
	ANGPTL6	19	complement(10092338..10102678)	12.7479	-3.09149	-8.52376	1.1076e-21	6.46872e-19	4.0753e-17	ENSG00000130812	protein_coding
	MIR23AHG	19	complement(13823880..13842928)	6.95025	-1.58343	-2.99682	2.5102e-08	6.98836e-07	0.000923604	ENSG00000267519	lncRNA
	PGLYRP2	19	complement(15468645..15498956)	98.5289	-1.87568	-3.66974	4.16579e-06	6.37853e-05	0.153276	ENSG00000161031	protein_coding
	CYP4F2	19	complement(15878023..15898077)	74.2307	-1.98988	-3.97203	1.8774e-10	9.1493e-09	6.90772e-06	ENSG00000186115	protein_coding
	FXYD1	19	35138824..35143109	31.3088	-2.08503	-4.24285	1.97717e-11	1.20244e-09	7.27479e-07	ENSG00000266964	protein_coding
	HAMP	19	35280716..35285143	144.61	-5.74388	-53.5897	2.63074e-26	4.63389e-23	9.67953e-22	ENSG00000105697	protein_coding
	HSPB6	19	complement(35754566..35758079)	6.9224	-1.58107	-2.99192	5.71071e-05	0.000589196	1	ENSG00000004776	protein_coding
	ZFP36	19	39406847..39409412	157.084	-1.86183	-3.63468	3.35848e-06	5.28413e-05	0.123572	ENSG00000128016	protein_coding
	CYP2A6	19	complement(40843541..40850447)	406.085	-2.868	-7.30052	4.03695e-07	8.31201e-06	0.0148536	ENSG00000255974	protein_coding
	CYP2A7	19	complement(40875439..40882752)	46.7761	-2.43149	-5.39451	0.000124379	0.00114869	1	ENSG00000198077	protein_coding
	CYP2B7P	19	40924219..40950676	38.4039	-2.24794	-4.75006	6.28809e-05	0.000639304	1	ENSG00000291083	lncRNA
	CYP2B6	19	40991282..41018398	228.083	-2.92556	-7.59769	1.23942e-11	7.76889e-10	4.56034e-07	ENSG00000197408	protein_coding
	APOC1P1	19	44926796..44931503	28.8217	-1.98553	-3.96008	8.77157e-06	0.000121149	0.322741	ENSG00000291128	lncRNA
	FOSB	19	45467995..45475179	23.5982	-2.24835	-4.75139	2.68931e-06	4.35713e-05	0.0989504	ENSG00000125740	protein_coding
	LINC01595	19	complement(47863409..47865459)	6.38502	-2.08861	-4.25337	2.44814e-05	0.000290102	0.900767	ENSG00000259108	lncRNA
	SULT2A1	19	complement(47870467..47886315)	342.377	-1.5393	-2.90653	0.000889872	0.00597372	1	ENSG00000105398	protein_coding
	ATF5	19	49928702..49933935	126.786	-2.08055	-4.22969	8.64078e-08	2.12946e-06	0.00317929	ENSG00000169136	protein_coding
	ASPDH	19	complement(50511600..50514690)	21.211	-1.90997	-3.75801	2.26439e-09	8.41575e-08	8.3316e-05	ENSG00000204653	protein_coding
	FPR1	19	complement(51745172..51804115)	5.71539	-2.29772	-4.9168	1.9241e-10	9.3521e-09	7.07954e-06	ENSG00000171051	protein_coding
	LILRB5	19	complement(54249421..54257301)	10.957	-2.12439	-4.36019	2.67968e-12	1.99184e-10	9.8596e-08	ENSG00000105609	protein_coding
	OXT	20	3071620..3072517	7.74358	-3.36499	-10.303	1.39103e-08	4.17468e-07	0.000511815	ENSG00000101405	protein_coding
	THBD	20	complement(23045633..23049672)	10.2674	-1.88022	-3.68132	6.79005e-12	4.56733e-10	2.49833e-07	ENSG00000178726	protein_coding
	ID1	20	31605283..31606515	90.5905	-1.92663	-3.80166	3.16777e-10	1.45694e-08	1.16555e-05	ENSG00000125968	protein_coding
	PTGIS	20	complement(49503874..49568137)	7.02007	-1.68914	-3.22465	4.76691e-05	0.000505021	1	ENSG00000124212	protein_coding
	PCK1	20	57561080..57568121	574.038	-2.29498	-4.90748	9.90374e-07	1.81926e-05	0.0364398	ENSG00000124253	protein_coding
	CHRNA4	20	complement(63343223..63378401)	5.90499	-2.84452	-7.18269	7.89106e-07	1.48665e-05	0.0290344	ENSG00000101204	protein_coding
	gene:ENSG00000273154	20	63708864..63739103	17.1314	-1.59698	-3.02509	1.62215e-13	1.60444e-11	5.96852e-09	ENSG00000273154	protein_coding
	gene:ENSG00000275993	21	6111131..6123778	50.5497	-1.53242	-2.8927	6.44332e-07	1.24711e-05	0.0237075	ENSG00000275993	artifact
	gene:ENSG00000274276	21	complement(6444869..6467513)	8.31075	-3.6639	-12.6749	0.000142379	0.00128779	1	ENSG00000274276	artifact
	RCAN1	21	complement(34513142..34615113)	23.9173	-1.85792	-3.62485	5.95486e-16	1.05847e-13	2.19103e-11	ENSG00000159200	protein_coding
	ETS2	21	38805183..38824955	108.109	-1.62652	-3.08767	5.52925e-11	3.03646e-09	2.03443e-06	ENSG00000157557	protein_coding
	gene:ENSG00000289445	21	38959431..38961079	8.65491	-2.2055	-4.61233	4.17683e-05	0.000452441	1	ENSG00000289445	lncRNA
	TMPRSS2	21	complement(41464300..41531116)	14.5991	-1.51528	-2.85855	2.86096e-08	7.8733e-07	0.00105266	ENSG00000184012	protein_coding
	CRYAA	21	43169008..43172805	13.648	-3.2198	-9.3166	4.61801e-08	1.22417e-06	0.00169915	ENSG00000160202	protein_coding
	SIK1	21	complement(43414483..43427131)	12.2393	-1.61212	-3.057	0.00245706	0.0137624	1	ENSG00000142178	protein_coding
	FTCD	21	complement(46136160..46155579)	215.205	-1.93336	-3.81943	1.40543e-15	2.21547e-13	5.17115e-11	ENSG00000160282	protein_coding
	SLC25A18	22	17563450..17590995	31.4865	-1.53738	-2.90266	3.05552e-06	4.86477e-05	0.112425	ENSG00000182902	protein_coding
	GGT5	22	complement(24219654..24245108)	10.03	-1.66594	-3.1732	4.48535e-06	6.81659e-05	0.165034	ENSG00000099998	protein_coding
	CYP2D7	22	complement(42140203..42149455)	21.5385	-2.00437	-4.01214	8.20622e-19	2.74491e-16	3.0194e-14	ENSG00000205702	protein_coding
	MPPED1	22	43411196..43507848	5.02528	-2.69964	-6.4964	8.86821e-09	2.82264e-07	0.000326297	ENSG00000186732	protein_coding
	MXRA5	X	complement(3308565..3346652)	5.02025	-1.67724	-3.19815	6.43582e-07	1.24631e-05	0.0236799	ENSG00000101825	protein_coding
	CLTRN	X	complement(15627318..15675012)	8.17925	-3.98724	-15.8591	6.61726e-23	4.59388e-20	2.43476e-18	ENSG00000147003	protein_coding
	SRPX	X	complement(38149336..38220924)	6.86919	-2.87503	-7.3362	5.25037e-13	4.57777e-11	1.93182e-08	ENSG00000101955	protein_coding
	CFP	X	complement(47623172..47630305)	6.26947	-3.17929	-9.05859	1.12076e-24	1.24961e-21	4.12371e-20	ENSG00000126759	protein_coding
	VSIG4	X	complement(66021738..66040125)	14.7902	-2.11482	-4.33137	7.12918e-13	6.03014e-11	2.62311e-08	ENSG00000155659	protein_coding
	TENM1	X	complement(124375903..125204312)	12.0461	-2.15529	-4.45458	2.23887e-06	3.71905e-05	0.082377	ENSG00000009694	protein_coding
	F9	X	139530739..139563459	154.222	-2.11603	-4.33498	1.09172e-08	3.3812e-07	0.000401686	ENSG00000101981	protein_coding
	BGN	X	153494980..153509546	116.466	-1.50703	-2.84224	3.52203e-05	0.000392576	1	ENSG00000182492	protein_coding

## Sheet: Table S10
Table S10. Differentially expressed genes (DEGs) common to canine and human HCC. A total of 118 commonly shared DEGs, including 49 upregulated and 69 downregulated genes, were identified between the two species.
49 Upregulated common DEGs						69 Downregulated common DEGs
Gene	Log₂ fold change (LFC) in canine HCC	LFC in human HCC				Gene	Log₂ fold change (LFC) in canine HCC	LFC in human HCC
AFP	11.22	5.44527				APOA1	-2.03	-1.88898
SPP1	5.5	4.61513				ALDOB	-2.07	-2.11196
NQO1	2.46	5.00558				APOC3	-3.57	-1.67898
NOTUM	1.55	2.02223				APOA5	-3.46	-1.98286
DKK4	9.24	5.17769				DHODH	-3.6	-1.81173
NKD1	2.64	3.23161				CRP	-2.33	-1.62392
SLC51B	6.3	4.2394				HAMP	-6.46	-5.74388
PYCR1	4.22	2.10096				MT2A	-1.81	-2.69377
CLIC3	9.75	1.68055				CYP2B6	-2.05	-2.92556
EEF1A2	5.22	4.96483				NAMPT	-3.39	-2.03194
LCN2	5.05	3.92533				LRG1	-2.41	-1.82249
EPS8L3	3.67	5.20697				TCIM	-1.92	-2.80516
LY96	2.13	1.81959				SPP2	-2.08	-1.96976
PMEPA1	1.85	2.0307				SLC38A4	-3.43	-1.84952
FGF19	11.99	5.23212				TDO2	-2.43	-2.2789
SP5	4.8	3.10468				AADAT	-1.52	-2.86948
OLFML2A	3.08	2.11964				FCN2	-3.29	-4.49971
AXIN2	2.77	2.712				SLC27A2	-1.81	-2.08896
ENPP3	5.87	1.71956				TKFC	-1.8	-1.91057
MCM6	2.38	1.56518				GLS2	-2.33	-2.82294
NT5DC2	1.87	1.90573				C8A	-1.55	-1.73821
THY1	2.24	2.10418				NNMT	-6.97	-2.07106
CD34	2.12	1.77062				ALPL	-3.4	-2.52599
STMN1	2.88	2.36821				ACOT12	-1.58	-1.86053
PAQR5	5.21	3.08396				FTCD	-1.75	-1.93336
SOX9	1.61	2.09209				SDS	-2.7	-2.20238
COL15A1	3.67	2.445				CD5L	-3.41	-3.20366
STK39	2.01	1.87997				PPP1R1A	-1.53	-2.0325
KCTD17	2.59	1.97595				PRG4	-5.03	-2.00025
TOP2A	4.61	3.33545				DNASE1L3	-3.1	-2.98966
ITGA6	3.97	1.90601				IGFBP3	-2.72	-2.12967
RNF43	1.64	2.12588				CDA	-2.34	-1.5884
AURKA	2.26	2.27638				GLYAT	-1.61	-1.76796
CDKN2C	2.22	2.06153				MARCO	-2.96	-4.51832
RACGAP1	2.17	1.96854				CD163	-2.11	-1.56399
F13A1	3.01	1.69713				MAN1C1	-1.8	-1.98133
KIFC1	2.7	2.83976				IGFALS	-1.88	-4.01352
ZNF703	3.02	1.5135				APOF	-2.83	-2.96305
HSPB8	4.29	1.80232				KMO	-1.84	-2.14362
ATAD2	2.32	1.75316				XDH	-2.05	-1.67336
RRM2	3.94	2.35592				LYVE1	-1.73	-3.50994
RHPN1	1.91	1.77725				SOCS2	-2.56	-2.8295
CDC20	4.74	3.41302				OIT3	-2.47	-3.43141
DQX1	2.01	4.80219				S100A9	-2.02	-1.5639
ESRP1	3.22	2.89014				IYD	-1.51	-1.89342
ADM2	5.94	2.03355				CLEC4G	-3.63	-4.96671
MCM2	3.09	2.13591				CFP	-2.48	-3.17929
PTTG1	3.22	2.66754				EHD3	-2.34	-2.25179
THBS4	3.77	5.8896				COLEC10	-2.94	-4.2465
						IGF1	-1.84	-3.14425
						BCHE	-2.14	-2.23602
						CXCL12	-1.51	-2.33178
						ANGPTL6	-2.23	-3.09149
						EMILIN1	-1.93	-1.51664
						NGFR	-1.79	-1.9113
						HGF	-2.97	-3.17435
						PRELP	-1.71	-1.72094
						ADAMTSL2	-1.54	-1.84511
						SRD5A2	-2.66	-2.05281
						ITGA9	-1.56	-1.7643
						C1QTNF1	-1.89	-2.27223
						PTH1R	-2.78	-3.12373
						EDNRB	-1.94	-1.6729
						TEK	-1.58	-1.65294
						HHIP	-2.16	-3.33305
						GDF2	-4.27	-5.1285
						OLFML3	-1.64	-1.59883
						VIPR1	-3.05	-2.81893
						CYP26A1	-3.21	-5.28967

[truncated: 1 more sheets: Table S11]
